# Supplementary material for: Physiological and Transcriptome Analyses Reveal Short-Term Responses and Formation of Memory Under Drought Stress in Rice
Source: Front Genet. 2019 Feb 8;10:55. doi: 10.3389/fgene.2019.00055 (PMC6375884; doi:10.3389/fgene.2019.00055)
Supplement: TABLE S1 — All DEGs and significantly differentially expressed lncRNAs (FDR < 0.05 and log2| fold change| > 1). [file Table_1.XLSX]

## Sheet: Table S1
all DEGs of four samples
GeneID	R0	S1	R3	S4	Symbol	Description
ChrSy.fgenesh.gene.17	0.136667	0.07	0.18	0.223333	pol	OSJNBa0065J03.12 [Oryza sativa Japonica Group]
ChrSy.fgenesh.gene.25	9.04667	8.04333	4.35667	3.74333	-	Os12g0429100 [Oryza sativa Japonica Group]
ChrSy.fgenesh.gene.32	0.283333	0.523333	0.156667	0.0833333	At1g43650	PREDICTED: WAT1-related protein At5g64700-like isoform X2 [Oryza sativa Japonica Group]
ChrSy.fgenesh.gene.34	0.236667	0.166667	0.09	0.0633333	Tf2-9	OSIGBa0144J05.2 [Oryza sativa Indica Group]
ChrSy.fgenesh.gene.38	0.34	0.133333	0.133333	0.203333	Tf2-6	OSIGBa0138H21-OSIGBa0138E01.5 [Oryza sativa Indica Group]
ChrSy.fgenesh.gene.4	0.473333	0.146667	0.15	0.166667	-	OSJNBa0052O21.8 [Oryza sativa Japonica Group]
ChrSy.fgenesh.gene.42	0.186667	0.236667	0.29	0.493333	RPM1	PREDICTED: disease resistance protein RPM1-like [Oryza sativa Japonica Group]
ChrSy.fgenesh.gene.47	0.563333	0.43	1.03667	1.29	-	defense-responsive protein, partial [Oryza latifolia]
ChrSy.fgenesh.gene.61	0.106667	0.0433333	0.123333	0.153333	Tf2-9	OSJNBa0070O11.7 [Oryza sativa Japonica Group]
ChrSy.fgenesh.gene.64	0.253333	0.316667	0.39	0.556667	GIN1	OSJNBa0086O06.25 [Oryza sativa Japonica Group]
ChrSy.fgenesh.gene.68	0.0766667	0.0166667	0.06	0.173333	-	OSJNBa0032N05.5 [Oryza sativa Japonica Group]
ChrSy.fgenesh.gene.71	0.01	0.0966667	0.38	0.126667	Itih4	von Willebrand factor type A domain containing protein, expressed [Oryza sativa Japonica Group]
ChrSy.fgenesh.gene.72	0.746667	0.34	0.99	0.943333	TY3B-I	OSJNBb0115I09.16 [Oryza sativa Japonica Group]
ChrSy.fgenesh.gene.73	0.0533333	0.0866667	0.203333	0.106667	-	OSJNBb0115I09.19 [Oryza sativa Japonica Group]
ChrSy.fgenesh.gene.80	0.0333333	0.11	0.476667	0.196667	-	PREDICTED: nascent polypeptide-associated complex subunit alpha, muscle-specific form-like [Brachypodium distachyon]
ChrSy.fgenesh.gene.82	27.2967	22.87	36.3367	18.1	-	PREDICTED: uncharacterized protein LOC107275868 [Oryza sativa Japonica Group]
ChrSy.fgenesh.gene.87	0.36	0.253333	0.19	0.173333	Tf2-6	OSJNBa0039K24.13 [Oryza sativa Japonica Group]
ChrUn.fgenesh.gene.12	0.0266667	0.01	0.0366667	0.05	Tf2-9	OSIGBa0160I04.3 [Oryza sativa Indica Group]
ChrUn.fgenesh.gene.15	0.0166667	0.01	0.04	0.0566667	TY3B-I	OSJNBb0080H08.11 [Oryza sativa Japonica Group]
ChrUn.fgenesh.gene.21	0.466667	0.15	0.246667	0.18	-	H0725E11.4 [Oryza sativa Indica Group]
ChrUn.fgenesh.gene.31	0.0866667	0.0266667	0.03	0.0533333	-	OSIGBa0113D21.2 [Oryza sativa Indica Group]
ChrUn.fgenesh.gene.42	0.06	0.08	0.0266667	0.001	-	P0650D04.19 [Oryza sativa Japonica Group]
ChrUn.fgenesh.gene.45	1.57667	0.856667	1.73	1.29	-	Transposase family protein [Oryza sativa Japonica Group]
ChrUn.fgenesh.gene.46	2.64333	2.10333	4.24333	4.61	-	Rim2 protein [Oryza sativa Indica Group]
ChrUn.fgenesh.gene.48	0.716667	0.67	1.60333	2	-	OSJNBa0069D17.12 [Oryza sativa Japonica Group]
ChrUn.fgenesh.gene.75	1.34333	0.79	0.57	0.456667	At1g48120	Os01g0947400 [Oryza sativa Japonica Group]
ChrUn.fgenesh.gene.83	0.133333	0.0333333	0.001	0.12	At1g54610	PREDICTED: probable serine/threonine-protein kinase At1g54610 isoform X2 [Oryza sativa Japonica Group]
ChrUn.fgenesh.gene.86	1.83	0.856667	1.28	1.87667	At5g61290	Os01g0368000 [Oryza sativa Japonica Group]
ChrUn.fgenesh.gene.88	0.653333	0.496667	1.26333	0.78	TY3B-I	OSJNBb0026I12.10 [Oryza sativa Japonica Group]
ChrUn.fgenesh.gene.89	0.22	0.13	0.333333	0.346667	-	OSJNBb0085F13.9 [Oryza sativa Japonica Group]
LOC_Os01g01030	1.59	1.88667	4.3	4.12667	SKU5	PREDICTED: monocopper oxidase-like protein SKU5 isoform X1 [Oryza sativa Japonica Group]
LOC_Os01g01115	0.756667	1.14667	1.33667	1.71667	PCMP-H60	P0402A09.8 [Oryza sativa Japonica Group]
LOC_Os01g01120	28.4033	23.12	63.2333	40.8933	OsI_36120	P0402A09.8 [Oryza sativa Japonica Group]
LOC_Os01g01160	9.89333	4.04667	10.67	4.92	ATJ20	PREDICTED: chaperone protein dnaJ 20, chloroplastic [Oryza sativa Japonica Group]
LOC_Os01g01170	0.316667	0.24	0.56	0.84	-	P0402A09.14 [Oryza sativa Japonica Group]
LOC_Os01g01190	3.41667	3.42333	1.85667	0.786667	NPC6	PREDICTED: non-specific phospholipase C6 [Oryza sativa Japonica Group]
LOC_Os01g01280	10.52	6.06333	23.2733	15.24	At4g24930	PREDICTED: thylakoid lumenal 17.9 kDa protein, chloroplastic isoform X2 [Oryza sativa Japonica Group]
LOC_Os01g01290	0.01	0.0233333	0.0833333	0.25	NFYC4	P0402A09.22 [Oryza sativa Japonica Group]
LOC_Os01g01302	53.8867	45.3633	95.7667	83.6733	SKL1	PREDICTED: probable inactive shikimate kinase like 1, chloroplastic [Oryza sativa Japonica Group]
LOC_Os01g01360	4.08	2.13	3.91667	1.90667	NPF6.1	PREDICTED: protein NRT1/ PTR FAMILY 6.1 [Oryza sativa Japonica Group]
LOC_Os01g01430	0.396667	0.286667	0.796667	0.876667	NAM-A1	PREDICTED: NAC transcription factor 29 [Oryza sativa Japonica Group]
LOC_Os01g01470	0.001	0.126667	0.0366667	0.0133333	NAC100	PREDICTED: NAC domain-containing protein 92 [Oryza sativa Japonica Group]
LOC_Os01g01580	1.21333	0.77	1.53	1.69667	-	Os01g0105500 [Oryza sativa Japonica Group]
LOC_Os01g01610	1.86	2	4.77333	4.09333	At2g16710	PREDICTED: iron-sulfur assembly protein IscA-like 3, mitochondrial [Oryza sativa Japonica Group]
LOC_Os01g01680	4.62667	3.4	1.83667	1.85333	-	PREDICTED: neural Wiskott-Aldrich syndrome protein [Oryza sativa Japonica Group]
LOC_Os01g01740	6.29667	5.93667	3.57	8.89	HT1	PREDICTED: serine/threonine-protein kinase HT1 [Oryza sativa Japonica Group]
LOC_Os01g01760	6.03333	3.37667	2.93667	2.96	-	Os09g0103300, partial [Oryza sativa Japonica Group]
LOC_Os01g01770	0.55	0.31	0.28	0.116667	REX4	PREDICTED: RNA exonuclease 4-like [Oryza sativa Japonica Group]
LOC_Os01g01840	3.63	4.14	0.626667	0.64	-	Os01g0108400 [Oryza sativa Japonica Group]
LOC_Os01g01890	0.516667	0.773333	1.25333	1.11667	-	unnamed protein product [Oryza sativa Japonica Group]
LOC_Os01g01930	0.146667	0.326667	0.726667	0.946667	-	Os01g0109200 [Oryza sativa Japonica Group]
LOC_Os01g02000	0.29	0.0833333	0.386667	0.39	PHO1-1	PREDICTED: phosphate transporter PHO1-1 [Oryza sativa Japonica Group]
LOC_Os01g02080	27.8533	21.36	55.5467	32.18	CYP26-2	PREDICTED: peptidyl-prolyl cis-trans isomerase CYP26-2, chloroplastic [Oryza sativa Japonica Group]
LOC_Os01g02130	3.79	7.58667	0.723333	1.57667	-	PREDICTED: uncharacterized protein LOC4326146 [Oryza sativa Japonica Group]
LOC_Os01g02150	109.66	110.233	77.1033	54.8133	-	PREDICTED: extensin [Oryza sativa Japonica Group]
LOC_Os01g02160	0.316667	0.57	1.13	0.403333	-	PREDICTED: leucine-rich repeat extensin-like protein 3 [Oryza sativa Japonica Group]
LOC_Os01g02290	9.39333	9.06667	2.43333	16.41	At5g39030	PREDICTED: probable receptor-like protein kinase At5g39030 [Oryza sativa Japonica Group]
LOC_Os01g02300	5.73333	5.55667	0.993333	11.2833	GDPDL2	PREDICTED: probable receptor-like protein kinase At1g67000 isoform X1 [Oryza sativa Japonica Group]
LOC_Os01g02370	1.28333	0.406667	1.07667	0.43	-	PREDICTED: glycerophosphodiester phosphodiesterase protein kinase domain-containing GDPDL2-like [Oryza brachyantha]
LOC_Os01g02420	0.643333	0.706667	0.44	0.336667	At5g39020	Os01g0114500 [Oryza sativa Japonica Group]
LOC_Os01g02460	0.37	0.23	0.26	0.0866667	At5g39020	Os01g0114900 [Oryza sativa Japonica Group]
LOC_Os01g02490	1.43	1.00333	2.03333	1.25667	-	Os01g0115100 [Oryza sativa Japonica Group]
LOC_Os01g02550	1.57	0.886667	1.00667	0.78	GDPDL2	PREDICTED: glycerophosphodiester phosphodiesterase protein kinase domain-containing GDPDL2-like [Oryza brachyantha]
LOC_Os01g02570	1.33667	0.413333	0.266667	0.263333	At1g67000	PREDICTED: probable receptor-like protein kinase At1g67000 [Oryza sativa Japonica Group]
LOC_Os01g02580	1.34333	0.646667	0.353333	0.333333	GDPDL2	Os01g0115750 [Oryza sativa Japonica Group]
LOC_Os01g02590	6.34333	3.64667	3.89333	2.22	-	receptor-like protein kinase [Oryza sativa Japonica Group]
LOC_Os01g02600	3.18667	1.96	1.76667	0.82	At5g39020	PREDICTED: probable receptor-like protein kinase At5g39020 isoform X2 [Oryza sativa Japonica Group]
LOC_Os01g02610	0.133333	0.163333	0.03	0.0433333	At1g67000	Os01g0116000 [Oryza sativa Japonica Group]
LOC_Os01g02710	4.66333	1.85	5.32667	2.49333	-	Os01g0116500 [Oryza sativa Japonica Group]
LOC_Os01g02730	0.08	0.116667	0.001	0.03	GDPDL2	PREDICTED: glycerophosphodiester phosphodiesterase protein kinase domain-containing GDPDL2-like isoform X1 [Oryza sativa Japonica Group]
LOC_Os01g02750	0.0833333	0.0266667	0.193333	0.17	At5g39030	PREDICTED: probable receptor-like protein kinase At5g39030 [Oryza sativa Japonica Group]
LOC_Os01g02760	2.12	1.08	2.26667	1.68667	At1g67000	Os01g0117000 [Oryza sativa Japonica Group]
LOC_Os01g02780	2.36667	0.713333	0.54	0.553333	At1g67000	PREDICTED: LOW QUALITY PROTEIN: cysteine-rich receptor-like protein kinase 38 [Oryza sativa Japonica Group]
LOC_Os01g02790	2.36667	0.783333	0.66	0.586667	At5g39030	Os01g0117300 [Oryza sativa Japonica Group]
LOC_Os01g02800	0.07	0.0166667	0.001	0.001	At1g67000	PREDICTED: probable receptor-like protein kinase At1g67000 [Oryza sativa Japonica Group]
LOC_Os01g02870	187.347	92.81	118.387	64.2533	At3g18200	PREDICTED: WAT1-related protein At3g18200 [Oryza sativa Japonica Group]
LOC_Os01g02890	0.7	1.65	0.913333	0.97	PSS1	PREDICTED: CDP-diacylglycerol--serine O-phosphatidyltransferase 1 isoform X1 [Oryza sativa Japonica Group]
LOC_Os01g02900	16.0467	19.7467	6.25333	4.91	pomgnt2	Os01g0118400 [Oryza sativa Japonica Group]
LOC_Os01g02920	21.2933	23.18	12.9167	9.96	pomgnt2	PREDICTED: protein O-linked-mannose beta-1,4-N-acetylglucosaminyltransferase 2 [Oryza sativa Japonica Group]
LOC_Os01g02940	19.5533	19.0967	12.6	8.88	pomgnt2	Os01g0119100 [Oryza sativa Japonica Group]
LOC_Os01g03080	0.663333	0.313333	0.183333	2.52	-	DUF4228 domain protein [Zea mays]
LOC_Os01g03100	1.47	2.22	1.13667	1.06333	SUD1	protein binding protein [Zea mays]
LOC_Os01g03130	24.7533	25.5733	10.19	18.15	-	Os01g0121500, partial [Oryza sativa Japonica Group]
LOC_Os01g03144	46.1067	87.9267	35.0967	46.5133	ABCG7	PREDICTED: ABC transporter G family member 7 [Oryza sativa Japonica Group]
LOC_Os01g03290	0.336667	0.49	0.08	0.56	At5g62800	PREDICTED: E3 ubiquitin-protein ligase SINA-like 10 [Oryza sativa Japonica Group]
LOC_Os01g03320	12.8533	7.78	9.79333	4.67	RBBI3.3	PREDICTED: Bowman-Birk type bran trypsin inhibitor [Oryza sativa Japonica Group]
LOC_Os01g03330	23.9233	27.9567	10.5033	15.38	RBBI3.3	PREDICTED: Bowman-Birk type bran trypsin inhibitor-like [Oryza sativa Japonica Group]
LOC_Os01g03340	408.237	765.147	258.807	439.507	RBBI3.3	PREDICTED: Bowman-Birk type bran trypsin inhibitor [Oryza sativa Japonica Group]
LOC_Os01g03360	86.16	250.653	27.44	71.1	RBBI3.3	PREDICTED: Bowman-Birk type bran trypsin inhibitor [Oryza sativa Japonica Group]
LOC_Os01g03490	6.58667	14.4667	13.0833	14.7833	ATX1	PREDICTED: protein kinase 4 [Oryza sativa Japonica Group]
LOC_Os01g03510	6.8	9.96667	15.8033	15.5233	-	PREDICTED: 66 kDa stress protein [Oryza sativa Japonica Group]
LOC_Os01g03530	0.253333	0.146667	0.593333	0.31	LPR1	PREDICTED: multicopper oxidase LPR1 [Oryza sativa Japonica Group]
LOC_Os01g03549	6.12333	3.05	6.83333	5.35333	LPR1	PREDICTED: multicopper oxidase LPR1 isoform X1 [Oryza sativa Japonica Group]
LOC_Os01g03620	0.793333	0.7	0.01	0.01	LPR1	PREDICTED: multicopper oxidase LPR1 isoform X1 [Oryza sativa Japonica Group]
LOC_Os01g03680	21.89	38.26	0.326667	0.69	RBBI3.3	PREDICTED: Bowman-Birk type bran trypsin inhibitor [Oryza sativa Japonica Group]
LOC_Os01g03690	7.65	12.05	2.09667	12.6667	CRK41	unnamed protein product [Oryza sativa Japonica Group]
LOC_Os01g03710	3.21667	8.97	2.40667	4.35	PMI1	PREDICTED: mannose-6-phosphate isomerase 1 isoform X1 [Oryza sativa Japonica Group]
LOC_Os01g03720	0.776667	0.356667	0.443333	0.713333	MYB108	PREDICTED: transcription factor MYB108 isoform X1 [Oryza sativa Japonica Group]
LOC_Os01g03730	67.76	58.33	28.82	33.1867	ENDO4	PREDICTED: endonuclease 2 [Oryza sativa Japonica Group]
LOC_Os01g03740	4.69667	6.54333	1.85333	1.53333	ENDO2	PREDICTED: endonuclease 2 [Oryza sativa Japonica Group]
LOC_Os01g03750	13.7133	38.9367	5.18667	8.51333	-	Os01g0128300 [Oryza sativa Japonica Group]
LOC_Os01g03810	0.63	0.28	0.396667	0.73	-	unnamed protein product [Oryza sativa Japonica Group]
LOC_Os01g03870	3.09667	4.41	2.82	2.19333	-	PREDICTED: uncharacterized protein LOC4325971 isoform X1 [Oryza sativa Japonica Group]
LOC_Os01g03890	1.01667	0.883333	0.196667	0.04	LBD41	PREDICTED: LOB domain-containing protein 40 [Oryza sativa Japonica Group]
LOC_Os01g03900	0.0933333	0.816667	0.253333	0.001	-	PREDICTED: uncharacterized protein LOC4325973 [Oryza sativa Japonica Group]
LOC_Os01g03940	6.73	8.36667	2.41333	2.66	-	PREDICTED: CASP-like protein 4A2 [Oryza sativa Japonica Group]
LOC_Os01g03980	32.47	34.3067	13.57	77.4767	-	PREDICTED: zinc finger protein ZIC 2 [Oryza sativa Japonica Group]
LOC_Os01g04010	109.123	86.64	81.6533	54.32	-	PREDICTED: LOW QUALITY PROTEIN: hornerin [Zea mays]
LOC_Os01g04050	211.82	319.46	144.69	207.387	WIP1	PREDICTED: Bowman-Birk type wound-induced proteinase inhibitor WIP1 [Oryza sativa Japonica Group]
LOC_Os01g04070	0.3	0.0666667	0.116667	0.0133333	RLP12	PREDICTED: receptor-like protein 12 [Oryza sativa Japonica Group]
LOC_Os01g04080	1.14	3.22667	0.803333	0.64	-	PREDICTED: translation initiation factor IF-2-like [Setaria italica]
LOC_Os01g04090	0.0466667	0.0933333	0.001	0.0133333	-	PREDICTED: uncharacterized protein LOC4325798 [Oryza sativa Japonica Group]
LOC_Os01g04120	1.12333	1.68333	3.06	3.06	ZFP6	PREDICTED: POU domain, class 3, transcription factor 3 [Oryza sativa Japonica Group]
LOC_Os01g04160	2.63667	4.07667	1.43667	1.81	-	Os01g0133100, partial [Oryza sativa Japonica Group]
LOC_Os01g04170	0.606667	0.836667	1.21667	1.47	-	PREDICTED: uncharacterized protein LOC4325803 [Oryza sativa Japonica Group]
LOC_Os01g04200	4.26333	7.30667	12.4833	11.09	lactb2	PREDICTED: beta-lactamase-like protein 2 isoform X2 [Oryza sativa Japonica Group]
LOC_Os01g04210	0.0266667	0.146667	0.12	0.22	-	Os01g0133700 [Oryza sativa Japonica Group]
LOC_Os01g04280	41.8067	76.6267	15.8767	38.0867	SARD1	PREDICTED: protein SAR DEFICIENT 1 [Oryza sativa Japonica Group]
LOC_Os01g04330	217.64	579.52	101.91	330.913	CML16	PREDICTED: probable calcium-binding protein CML16 [Oryza sativa Japonica Group]
LOC_Os01g04340	0.116667	0.473333	0.0433333	0.0833333	HSP16.6	PREDICTED: 16.6 kDa heat shock protein [Oryza sativa Japonica Group]
LOC_Os01g04360	0.0766667	0.0466667	0.406667	0.22	HSP16.9C	PREDICTED: 16.9 kDa class I heat shock protein 3 [Oryza sativa Japonica Group]
LOC_Os01g04370	0.73	0.656667	2.51667	1.5	HSP16.9A	PREDICTED: 16.9 kDa class I heat shock protein 1 [Oryza sativa Japonica Group]
LOC_Os01g04390	4.05333	1.53333	3.67	1.28333	-	PREDICTED: uncharacterized protein LOC4325699 [Oryza sativa Japonica Group]
LOC_Os01g04409	13.01	21.5033	7.73333	20.35	At1g18390	PREDICTED: probable serine/threonine-protein kinase At1g18390 isoform X1 [Oryza sativa Japonica Group]
LOC_Os01g04440	0.26	0.396667	0.08	0.166667	At1g18390	Os01g0136700, partial [Oryza sativa Japonica Group]
LOC_Os01g04470	0.346667	0.53	0.21	0.296667	At1g18390	Os01g0137100 [Oryza sativa Japonica Group]
LOC_Os01g04480	0.81	0.976667	0.446667	0.89	GDPDL2	Os01g0137200 [Oryza sativa Japonica Group]
LOC_Os01g04490	0.826667	1.47667	0.443333	0.553333	At1g67000	PREDICTED: LOW QUALITY PROTEIN: probable receptor-like protein kinase At1g67000 [Oryza brachyantha]
LOC_Os01g04530	4.06333	6.84667	3.80333	8.57333	-	Os01g0137600 [Oryza sativa Japonica Group]
LOC_Os01g04570	1.23	1.49	0.623333	0.486667	At1g67000	PREDICTED: probable receptor-like protein kinase At1g67000 [Oryza sativa Japonica Group]
LOC_Os01g04580	6.52	9.80333	4.84333	4.09667	At1g67000	PREDICTED: probable receptor-like protein kinase At1g67000 [Oryza sativa Japonica Group]
LOC_Os01g04590	27.1567	205.88	5.97	13.2967	-	DUF789 family protein [Zea mays]
LOC_Os01g04620	1.88667	1.63333	1.93	7.87667	ntpR	PREDICTED: protein NtpR isoform X2 [Oryza sativa Japonica Group]
LOC_Os01g04640	9.88	14.94	7.65667	6.71	RTNLB9	PREDICTED: reticulon-like protein B9 [Oryza sativa Japonica Group]
LOC_Os01g04670	2.32	5.23	2.43667	2.33	-	PREDICTED: uncharacterized protein LOC9270987 [Oryza sativa Japonica Group]
LOC_Os01g04840	0.001	0.001	0.12	0.0266667	SKD1	PREDICTED: protein SUPPRESSOR OF K(+) TRANSPORT GROWTH DEFECT 1-like [Oryza sativa Japonica Group]
LOC_Os01g04900	20.6467	18.5067	46.74	42.0533	EGY2	PREDICTED: probable zinc metalloprotease EGY2, chloroplastic isoform X1 [Oryza sativa Japonica Group]
LOC_Os01g04910	6.58333	5.1	12.15	8.83333	TPRKB	PREDICTED: EKC/KEOPS complex subunit TPRKB [Oryza sativa Japonica Group]
LOC_Os01g04920	3.90667	4.36	7.82	5.42667	SQD2	PREDICTED: sulfoquinovosyl transferase SQD2-like [Oryza brachyantha]
LOC_Os01g05080	32.7967	34.6433	83.02	62.6033	At2g44920	PREDICTED: thylakoid lumenal 15 kDa protein 1, chloroplastic [Oryza sativa Japonica Group]
LOC_Os01g05170	0.98	1.57	0.65	0.666667	-	Os01g0145000 [Oryza sativa Japonica Group]
LOC_Os01g05220	0.763333	0.516667	0.31	0.233333	-	Os01g0145500 [Oryza sativa Japonica Group]
LOC_Os01g05250	0.001	0.0566667	0.0466667	0.373333	-	Os01g0145800 [Oryza sativa Japonica Group]
LOC_Os01g05480	0.623333	1.21333	3.33667	2.35333	-	Os01g0147800, partial [Oryza sativa Japonica Group]
LOC_Os01g05510	0.02	0.001	0.0433333	0.0866667	-	FK506-binding protein 2-1 [Aegilops tauschii]
LOC_Os01g05600	0.166667	0.31	0.433333	0.273333	RGA2	NBS-LRR disease resistance protein [Oryza nivara]
LOC_Os01g05620	0.16	0.343333	1.17667	0.78	RGA2	NBS-LRR disease resistance protein [Oryza sativa Japonica Group]
LOC_Os01g05640	0.07	0.213333	0.143333	0.176667	At3g47570	PREDICTED: probable LRR receptor-like serine/threonine-protein kinase At3g47570 [Oryza sativa Japonica Group]
LOC_Os01g05694	21.6867	25.2767	14.0833	12.52	PAS2B	PREDICTED: very-long-chain (3R)-3-hydroxyacyl-CoA dehydratase PASTICCINO 2A [Oryza sativa Japonica Group]
LOC_Os01g05744	0.303333	0.613333	0.606667	0.383333	PAS2A	PREDICTED: very-long-chain (3R)-3-hydroxyacyl-CoA dehydratase PASTICCINO 2A-like [Oryza sativa Japonica Group]
LOC_Os01g05840	17.0867	55.38	56.6367	40.13	TIC32	PREDICTED: short-chain dehydrogenase TIC 32, chloroplastic isoform X1 [Oryza sativa Japonica Group]
LOC_Os01g05860	0.353333	0.53	0.956667	0.653333	At5g15010	GTP binding protein [Zea mays]
LOC_Os01g05870	0.926667	1.16	0.403333	0.506667	At3g47570	PREDICTED: probable LRR receptor-like serine/threonine-protein kinase At3g47570 [Oryza brachyantha]
LOC_Os01g06000	0.543333	0.61	1.55667	2	At5g14770	Os01g0153200 [Oryza sativa Japonica Group]
LOC_Os01g06010	49.5	40.34	93.2233	67.27	H2B.5	PREDICTED: histone H2B.5 [Oryza sativa Japonica Group]
LOC_Os01g06050	1.12	0.82	1.71	0.99	-	Os12g0435000 [Oryza sativa Japonica Group]
LOC_Os01g06240	0.07	0.29	0.06	0.266667	At2g19130	PREDICTED: G-type lectin S-receptor-like serine/threonine-protein kinase At2g19130 [Oryza sativa Japonica Group]
LOC_Os01g06280	6.80667	5.28333	6.13	11.17	HERK1	Os01g0155500, partial [Oryza sativa Japonica Group]
LOC_Os01g06440	0.03	0.0933333	0.001	0.0666667	-	Os01g0157600, partial [Oryza sativa Japonica Group]
LOC_Os01g06460	47.7233	59.5633	22.35	50.0033	CNR8	PREDICTED: cell number regulator 8 [Oryza sativa Japonica Group]
LOC_Os01g06500	3.33333	7.11667	3.89667	3.05667	PP2A1	PREDICTED: protein PHLOEM PROTEIN 2-LIKE A1 isoform X1 [Oryza sativa Japonica Group]
LOC_Os01g06510	9.64	17.99	2.88	8.31333	EMB1027	PREDICTED: arginine--tRNA ligase, cytoplasmic [Oryza sativa Japonica Group]
LOC_Os01g06560	6.32333	9.84333	1.81	5.23667	TGA6	PREDICTED: transcription factor TGA6 [Oryza sativa Japonica Group]
LOC_Os01g06590	31.76	47.1333	18.23	42.3267	MBR2	PREDICTED: E3 ubiquitin-protein ligase MBR1 [Oryza sativa Japonica Group]
LOC_Os01g06720	0.0666667	0.106667	0.00666667	0.0266667	RLP12	Os01g0160600 [Oryza sativa Japonica Group]
LOC_Os01g06730	0.08	0.23	0.11	0.06	RLP12	PREDICTED: receptor-like protein 12 [Oryza sativa Japonica Group]
LOC_Os01g06740	7.22	21.0733	3.72667	11.9367	RIP30	PREDICTED: protein synthesis inhibitor I [Oryza sativa Japonica Group]
LOC_Os01g06836	0.193333	0.36	0.0466667	0.276667	RLP12	PREDICTED: receptor-like protein 12 isoform X1 [Setaria italica]
LOC_Os01g06870	0.96	3.98333	0.553333	2.86	GSO2	PREDICTED: LRR receptor-like serine/threonine-protein kinase GSO2 isoform X1 [Oryza sativa Japonica Group]
LOC_Os01g06920	0.403333	0.283333	0.636667	0.43	RLP12	PREDICTED: receptor-like protein 12 [Oryza sativa Japonica Group]
LOC_Os01g07120	14.7133	20.61	9.69	16.02	DREB2A	DREB1 [Oryza sativa]
LOC_Os01g07130	0.19	0.28	0.12	0.43	-	Thymidine kinase, partial [Anthurium amnicola]
LOC_Os01g07260	2.90333	2.1	5.18	5.68333	ETG1	PREDICTED: mini-chromosome maintenance complex-binding protein [Oryza sativa Japonica Group]
LOC_Os01g07280	0.356667	0.166667	0.63	0.443333	RLP12	PREDICTED: receptor-like protein 12 [Oryza sativa Japonica Group]
LOC_Os01g07340	0.153333	0.156667	0.72	0.533333	At5g66631	PREDICTED: pentatricopeptide repeat-containing protein At5g66631 [Oryza sativa Japonica Group]
LOC_Os01g07360	2.07333	2.93333	2.01	1.42333	NET4A	PREDICTED: protein NETWORKED 4A [Oryza sativa Japonica Group]
LOC_Os01g07370	70.7967	48.27	33.32	152.153	NET4B	PREDICTED: protein NETWORKED 4B [Oryza sativa Japonica Group]
LOC_Os01g07480	0.153333	0.0766667	0.14	0.293333	LOB	PREDICTED: protein LATERAL ORGAN BOUNDARIES [Oryza sativa Japonica Group]
LOC_Os01g07500	12.8167	8.93667	5.37667	5.49667	TAR2	PREDICTED: L-tryptophan--pyruvate aminotransferase 1 [Oryza sativa Japonica Group]
LOC_Os01g07530	58.2367	195.703	18.9267	45.0867	RFS	PREDICTED: galactinol--sucrose galactosyltransferase [Oryza sativa Japonica Group]
LOC_Os01g07560	2.74	4.79333	3.65333	2.09333	At4g26540	PREDICTED: probable LRR receptor-like serine/threonine-protein kinase At4g26540 [Oryza sativa Japonica Group]
LOC_Os01g07590	8.82	6.92667	6.12667	4.39	MJ0531	PREDICTED: universal stress protein A-like protein [Brachypodium distachyon]
LOC_Os01g07600	0.346667	0.11	0.526667	0.393333	-	expressed protein [Oryza sativa Japonica Group]
LOC_Os01g07610	0.953333	0.79	2.02667	1.69667	At1g66345	PREDICTED: pentatricopeptide repeat-containing protein At1g66345, mitochondrial [Oryza sativa Japonica Group]
LOC_Os01g07620	0.566667	0.473333	0.706667	0.313333	-	Protein NSP-INTERACTING KINASE 3 [Dichanthelium oligosanthes]
LOC_Os01g07820	0.0166667	0.03	0.07	0.01	-	OSIGBa0092J07.4 [Oryza sativa Indica Group]
LOC_Os01g07850	0.33	0.233333	0.0166667	0.001	fosA	lactoylglutathione lyase [Saccharum hybrid cultivar R570]
LOC_Os01g07870	18.03	20.2433	10.0467	14.2767	ABCC3	PREDICTED: ABC transporter C family member 3 [Oryza sativa Japonica Group]
LOC_Os01g07890	6.22333	4.77333	12.4	5.11	At1g15400	unknown protein [Oryza sativa Japonica Group]
LOC_Os01g07970	51.73	87.6233	29.92	47.6967	-	PREDICTED: homeobox even-skipped homolog protein 2 [Oryza sativa Japonica Group]
LOC_Os01g07990	0.0766667	0.106667	0.166667	0.106667	PIF1	helicase-like protein [Oryza sativa Japonica Group]
LOC_Os01g08020	0.626667	0.193333	1.00333	0.716667	BOR4	PREDICTED: boron transporter 4-like [Oryza sativa Japonica Group]
LOC_Os01g08090	2.64333	2.55	4.22667	5.21	UGT73C4	PREDICTED: UDP-glycosyltransferase 73C6 [Oryza sativa Japonica Group]
LOC_Os01g08100	0.993333	0.45	0.52	0.483333	UGT73C5	PREDICTED: UDP-glycosyltransferase 73C6 [Oryza sativa Japonica Group]
LOC_Os01g08120	0.333333	0.35	0.76	0.63	PCMP-H33	PREDICTED: pentatricopeptide repeat-containing protein At3g62890 [Oryza sativa Japonica Group]
LOC_Os01g08150	1.05667	2.01333	2.24667	2.68	-	Os01g0176500, partial [Oryza sativa Japonica Group]
LOC_Os01g08190	0.44	0.713333	0.78	1	LUG	PREDICTED: transcriptional corepressor LEUNIG [Oryza sativa Japonica Group]
LOC_Os01g08220	0.683333	1.62667	1.54333	1.22333	GA3ox2-3	PREDICTED: gibberellin 3-beta-dioxygenase 2-3 [Oryza sativa Japonica Group]
LOC_Os01g08260	12.5067	28.81	22.0733	17.5133	ABCG31	PREDICTED: ABC transporter G family member 31 [Oryza sativa Japonica Group]
LOC_Os01g08340	3.53	6.10333	2.56	3.35	At4g11680	PREDICTED: E3 ubiquitin-protein ligase At1g12760 [Oryza sativa Japonica Group]
LOC_Os01g08370	5.43	3.90667	3.18333	2.52667	RGA2	Os01g0178900, partial [Oryza sativa Japonica Group]
LOC_Os01g08380	11.72	10.8633	3.94333	7.89	TAX10	PREDICTED: 3'-N-debenzoyl-2'-deoxytaxol N-benzoyltransferase [Oryza sativa Japonica Group]
LOC_Os01g08440	9.7	2.09667	10.2567	5.13667	UGT75L6	PREDICTED: crocetin glucosyltransferase, chloroplastic [Oryza sativa Japonica Group]
LOC_Os01g08450	48.4633	67.94	32.6	48.39	YPTM2	PREDICTED: GTP-binding protein YPTM2 [Oryza sativa Japonica Group]
LOC_Os01g08460	1.54667	0.59	3.08667	3.35333	SERINC1	PREDICTED: probable serine incorporator [Oryza sativa Japonica Group]
LOC_Os01g08470	11.97	11.5133	4.63	5.62667	LRX4	PREDICTED: leucine-rich repeat extensin-like protein 3 [Oryza sativa Japonica Group]
LOC_Os01g08540	2.13333	2.47667	4.45333	3.67333	MSH7	PREDICTED: DNA mismatch repair protein MSH7 [Oryza sativa Japonica Group]
LOC_Os01g08560	7.69667	19.8767	39.49	32.1933	HSP70-15	PREDICTED: heat shock 70 kDa protein 15 [Oryza sativa Japonica Group]
LOC_Os01g08670	5.09667	4.97333	9.65	3.85667	-	PREDICTED: uncharacterized protein LOC4325362 [Oryza sativa Japonica Group]
LOC_Os01g08800	0.01	0.001	0.0866667	0.09	CYP86B1	PREDICTED: cytochrome P450 86B1 [Oryza sativa Japonica Group]
LOC_Os01g08820	0.0566667	0.0666667	0.48	0.376667	BRPF3	PREDICTED: translation initiation factor IF-2 [Oryza sativa Japonica Group]
LOC_Os01g08860	6.68667	6.18	16.7733	12.1533	HSP18.0	PREDICTED: 18.0 kDa class II heat shock protein [Oryza sativa Japonica Group]
LOC_Os01g08870	0.276667	0.136667	0.896667	0.543333	-	hypothetical protein OsJ_00657 [Oryza sativa Japonica Group]
LOC_Os01g08880	1.15	0.63	1.78333	0.936667	ftsH	PREDICTED: CDT1-like protein a, chloroplastic [Brachypodium distachyon]
LOC_Os01g08990	0.07	0.253333	0.07	0.0466667	-	Os01g0185100, partial [Oryza sativa Japonica Group]
LOC_Os01g09010	157.863	185.867	76.26	159.653	TAX10	PREDICTED: 3'-N-debenzoyl-2'-deoxytaxol N-benzoyltransferase [Oryza sativa Japonica Group]
LOC_Os01g09080	2.29	2.14667	2.95667	4.51	WRKY72	PREDICTED: probable WRKY transcription factor 72 [Oryza sativa Japonica Group]
LOC_Os01g09100	3.11667	5.78	5.61	10.4267	WRKY50	PREDICTED: probable WRKY transcription factor 50 [Oryza sativa Japonica Group]
LOC_Os01g09150	0.283333	0.1	0.0266667	0.0533333	-	Os07g0187000, partial [Oryza sativa Japonica Group]
LOC_Os01g09190	1.37333	0.503333	0.11	0.08	-	Os07g0187000, partial [Oryza sativa Japonica Group]
LOC_Os01g09260	0.0533333	0.0833333	0.0133333	0.15	CKX1	PREDICTED: cytokinin dehydrogenase 1 [Oryza sativa Japonica Group]
LOC_Os01g09370	1.62333	2.07333	3.94333	3.19	Asb3	PREDICTED: LOW QUALITY PROTEIN: ankyrin repeat and KH domain-containing protein 1, partial [Oryza sativa Japonica Group]
LOC_Os01g09460	0.3	0.32	1.05	0.906667	HXK8	PREDICTED: hexokinase-8 isoform X2 [Oryza sativa Japonica Group]
LOC_Os01g09470	0.143333	0.583333	0.463333	0.383333	IQD14	PREDICTED: protein IQ-DOMAIN 14 [Oryza sativa Japonica Group]
LOC_Os01g09570	35.63	58.2633	25.7933	62.7767	PFK3	PREDICTED: ATP-dependent 6-phosphofructokinase 6 [Oryza sativa Japonica Group]
LOC_Os01g09580	1.39	2.36333	3.03333	3.45667	AUR1	Aurora kinase [Oryza sativa Japonica Group]
LOC_Os01g09640	57.7833	80.9533	36.13	26.65	-	PREDICTED: transcription factor MYB1R1 [Oryza sativa Japonica Group]
LOC_Os01g09665	1.31	0.4	0.183333	0.0766667	-	Os01g0192550 [Oryza sativa Japonica Group]
LOC_Os01g09700	6.02	1.76	1.43667	1.34	ACS7	Os01g0192900 [Oryza sativa Japonica Group]
LOC_Os01g09770	48.6	37.1033	13.6	29.92	-	Os01g0194000, partial [Oryza sativa Japonica Group]
LOC_Os01g09800	26.5767	35.5667	9.76667	17.39	NPR1	PREDICTED: regulatory protein NPR1 isoform X1 [Oryza sativa Japonica Group]
LOC_Os01g09830	11.5333	13.4267	6.69	17.2833	GRXS2	PREDICTED: monothiol glutaredoxin-S2 [Oryza sativa Japonica Group]
LOC_Os01g09870	2.38333	4.63333	0.39	0.833333	-	Envelope glycoprotein, partial [Anthurium amnicola]
LOC_Os01g09880	44.4633	33	24.3633	19.83	-	NDR1/HIN1-like protein 2 [Aegilops tauschii subsp. tauschii] [Aegilops tauschii]
LOC_Os01g09990	0.723333	0.976667	0.453333	0.523333	BHLH	basic helix-loop-helix protein-like [Oryza sativa Japonica Group]
LOC_Os01g10090	0.133333	0.326667	0.306667	0.976667	PCMP-H21	Os01g0197500 [Oryza sativa Japonica Group]
LOC_Os01g10110	0.34	0.776667	0.306667	0.28	CKX2	PREDICTED: cytokinin dehydrogenase 2 [Oryza sativa Japonica Group]
LOC_Os01g10130	1.36333	1.22667	0.43	0.403333	RDR3	PREDICTED: probable RNA-dependent RNA polymerase 3 [Oryza sativa Japonica Group]
LOC_Os01g10195	0.0666667	0.08	0.27	0.223333	-	hypothetical protein OsI_00776 [Oryza sativa Indica Group]
LOC_Os01g10210	22.49	13.4567	33.77	18.6667	LFS	PREDICTED: lachrymatory-factor synthase [Oryza sativa Japonica Group]
LOC_Os01g10230	0.0433333	0.776667	0.0633333	0.373333	LFS	lachrymatory factor synthase [Zea mays]
LOC_Os01g10250	22.41	27.59	9.46	15.6033	MGLL	PREDICTED: monoglyceride lipase [Oryza sativa Japonica Group]
LOC_Os01g10260	0.83	0.966667	1.43667	2.25333	-	Os01g0199700 [Oryza sativa Japonica Group]
LOC_Os01g10300	1.31333	0.57	1.64333	1.10333	-	-
LOC_Os01g10370	0.126667	0.09	0.001	0.0333333	DREB3	PREDICTED: ethylene-responsive transcription factor TINY [Oryza sativa Japonica Group]
LOC_Os01g10400	690.593	336.887	759.937	536	-	unknown, partial [Oryza sativa Indica Group]
LOC_Os01g10440	5.37	6.28667	2.7	4.93	oxt	PREDICTED: beta-glucuronosyltransferase GlcAT14B [Oryza sativa Japonica Group]
LOC_Os01g10450	10.0267	5.67333	7.31	3.48667	HT1	PREDICTED: serine/threonine-protein kinase HT1 [Oryza sativa Japonica Group]
LOC_Os01g10480	0.0533333	0.23	0.001	0.0266667	ENODL1	PREDICTED: early nodulin-like protein 1 [Oryza sativa Japonica Group]
LOC_Os01g10490	12.53	17.8333	34.4633	25.9567	PDF1	PREDICTED: protodermal factor 1 [Oryza sativa Japonica Group]
LOC_Os01g10504	0.186667	0.47	0.0766667	0.263333	MADS3	PREDICTED: MADS-box transcription factor 3 isoform X1 [Oryza sativa Japonica Group]
LOC_Os01g10520	0.0466667	0.12	0.001	0.0133333	-	Os01g0201800 [Oryza sativa Japonica Group]
LOC_Os01g10600	0.906667	1.12	1.21	0.513333	NIP1-2	Os01g0202800 [Oryza sativa Japonica Group]
LOC_Os01g10640	7.21	7.80667	3.64667	3.46667	-	PREDICTED: uncharacterized protein LOC4327078 [Oryza sativa Japonica Group]
LOC_Os01g10810	5.07	2.63667	6.49333	4.74	-	rho termination factor, N-terminal domain containing protein [Zea mays]
LOC_Os01g10850	12.2133	11.5067	5.54333	4.63667	GSVIVT00023967001	PREDICTED: peroxidase P7 [Oryza sativa Japonica Group]
LOC_Os01g10860	2.90667	2.33333	5.41	4.52667	-	PREDICTED: uncharacterized protein LOC4327091 [Oryza sativa Japonica Group]
LOC_Os01g10890	12.7033	3.87333	22.0233	2.92333	CIPK5	PREDICTED: CBL-interacting protein kinase 5 [Oryza sativa Japonica Group]
LOC_Os01g10960	3.08	4.43	1.43667	1.73667	-	Os01g0207600 [Oryza sativa Japonica Group]
LOC_Os01g10990	6.16333	3.86333	1.41667	3.09667	At5g64700	PREDICTED: WAT1-related protein At5g64700 [Oryza sativa Japonica Group]
LOC_Os01g11054	30.3467	17.0167	41.21	32.7467	PPC3	PREDICTED: phosphoenolpyruvate carboxylase 1 [Oryza sativa Japonica Group]
LOC_Os01g11110	5.34	6.03	8.99	13.4033	GF14G	PREDICTED: 14-3-3-like protein GF14-G [Oryza sativa Japonica Group]
LOC_Os01g11130	0.0166667	0.001	0.0133333	0.0533333	CNOT4	PREDICTED: serine-rich adhesin for platelets-like isoform X2 [Brachypodium distachyon]
LOC_Os01g11150	2.35333	1.34	0.31	1.23333	GA2OX1	PREDICTED: gibberellin 2-beta-dioxygenase 1 [Oryza sativa Japonica Group]
LOC_Os01g11160	24.73	14.52	5.20333	10.6733	CAT5	PREDICTED: cationic amino acid transporter 5 [Oryza sativa Japonica Group]
LOC_Os01g11210	2.48333	4.09667	1.72667	1.28333	-	PREDICTED: uncharacterized protein LOC4325539 [Oryza sativa Japonica Group]
LOC_Os01g11230	49.56	31.49	79.0967	65.3867	HEBP2	PREDICTED: heme-binding protein 2 [Oryza sativa Japonica Group]
LOC_Os01g11260	2.21667	2.37667	1.4	0.986667	ATTRANS	PREDICTED: phospho-N-acetylmuramoyl-pentapeptide-transferase homolog isoform X1 [Oryza sativa Japonica Group]
LOC_Os01g11270	0.16	0.293333	0.0833333	0.143333	CYP710A1	PREDICTED: cytochrome P450 710A1 [Oryza sativa Japonica Group]
LOC_Os01g11340	3.59333	3.45667	6.99667	4.60667	CYP710A1	PREDICTED: cytochrome P450 710A1 [Oryza sativa Japonica Group]
LOC_Os01g11414	67.1867	125.937	28.9733	64.2167	-	P20Sh148J07 [Saccharum hybrid cultivar R570]
LOC_Os01g11460	1.36667	0.923333	0.803333	3.25333	ATL7	PREDICTED: RING-H2 finger protein ATL39 [Oryza sativa Japonica Group]
LOC_Os01g11480	0.696667	0.593333	0.183333	0.233333	ATL40	PREDICTED: RING-H2 finger protein ATL39 [Oryza sativa Japonica Group]
LOC_Os01g11500	0.001	0.001	0.27	0.0833333	ATL1	PREDICTED: RING-H2 finger protein ATL39-like [Oryza sativa Japonica Group]
LOC_Os01g11600	2.37333	6.22667	1.63667	0.76	-	PREDICTED: uncharacterized protein LOC4325256 [Oryza sativa Japonica Group]
LOC_Os01g11620	54.85	29.7933	19.19	12.1933	At5g45910	PREDICTED: GDSL esterase/lipase At5g45910 isoform X1 [Oryza sativa Japonica Group]
LOC_Os01g11670	0.623333	0.363333	1.71667	1.76	SCPL50	PREDICTED: serine carboxypeptidase-like 50 [Oryza sativa Japonica Group]
LOC_Os01g11700	1.68667	0.466667	0.43	0.246667	At2g27360	PREDICTED: GDSL esterase/lipase At2g27360 [Oryza sativa Japonica Group]
LOC_Os01g11730	12.93	4.91333	4.81667	2.74667	At5g45910	PREDICTED: GDSL esterase/lipase At5g45910 [Oryza sativa Japonica Group]
LOC_Os01g11910	9.64333	4.73667	3.47333	2.75667	BHLH51	PREDICTED: transcription factor bHLH30 [Oryza sativa Japonica Group]
LOC_Os01g11990	0.556667	0.466667	0.26	0.39	RMF	PREDICTED: probable F-box protein At3g61730 isoform X1 [Oryza sativa Japonica Group]
LOC_Os01g12000	11.3267	20.0833	6.35667	8.32667	-	PREDICTED: uncharacterized protein LOC4324639 [Oryza sativa Japonica Group]
LOC_Os01g12060	2.1	1.72333	0.65	0.94	-	Os01g0220000 [Oryza sativa Japonica Group]
LOC_Os01g12130	0.293333	0.0466667	0.12	0.0733333	SWEET3B	PREDICTED: bidirectional sugar transporter SWEET3b [Oryza sativa Japonica Group]
LOC_Os01g12180	2.54	1.88333	4.50333	3.89667	-	Os01g0221300, partial [Oryza sativa Japonica Group]
LOC_Os01g12210	4.85333	1.92333	5.73333	3.88	ALMT9	PREDICTED: aluminum-activated malate transporter 9 [Oryza sativa Japonica Group]
LOC_Os01g12250	0.07	0.0766667	0.26	0.223333	-	V-type proton ATPase subunit E [Zea mays]
LOC_Os01g12260	3.38667	2.99333	6.65	6.95667	VATE	PREDICTED: V-type proton ATPase subunit E [Oryza sativa Japonica Group]
LOC_Os01g12290	0.203333	0.44	0.883333	0.903333	At2g19130	PREDICTED: G-type lectin S-receptor-like serine/threonine-protein kinase At2g19130 isoform X1 [Oryza sativa Japonica Group]
LOC_Os01g12320	13.0167	8.89333	24.5733	17.0167	At5g45910	PREDICTED: GDSL esterase/lipase At5g45910 isoform X1 [Oryza sativa Japonica Group]
LOC_Os01g12340	1.68667	1.48	3.15333	2.78	pif1	Os01g0244200 [Oryza sativa Japonica Group]
LOC_Os01g12374	0.166667	0.236667	1.27667	0.603333	-	helicase-like protein [Oryza sativa Japonica Group]
LOC_Os01g12381	1.47333	1.03333	2.78333	2.61333	At1g31550	PREDICTED: GDSL esterase/lipase At1g31550-like [Oryza sativa Japonica Group]
LOC_Os01g12440	4.01	4.17333	1.64	3.34333	CRF4	PREDICTED: ethylene-responsive transcription factor CRF2 [Oryza sativa Japonica Group]
LOC_Os01g12464	0.676667	0.413333	1.36667	0.96	-	CHCH domain containing protein [Zea mays]
LOC_Os01g12490	0.276667	0.12	0.47	0.256667	YUC2	PREDICTED: indole-3-pyruvate monooxygenase YUCCA2 [Oryza sativa Japonica Group]
LOC_Os01g12520	1.73	3.20333	0.54	0.746667	BAC2	PREDICTED: mitochondrial arginine transporter BAC2 [Oryza sativa Japonica Group]
LOC_Os01g12580	1.75333	2.38	0.35	0.28	LEA14-A	PREDICTED: late embryogenesis abundant protein Lea14-A [Oryza sativa Japonica Group]
LOC_Os01g12640	15.9867	8.48	5.87333	8.61667	MAKR2	Os01g0226200 [Oryza sativa Japonica Group]
LOC_Os01g12650	25.25	67.7733	27.02	24.5033	RTNLB1	PREDICTED: reticulon-like protein B1 [Oryza sativa Japonica Group]
LOC_Os01g12660	0.996667	2.15667	1.45667	1.32667	SPCC24B10.10c	P-loop containing nucleoside triphosphate hydrolase superfamily protein [Zea mays]
LOC_Os01g12680	1.26667	0.536667	0.483333	0.266667	SLAH3	PREDICTED: S-type anion channel SLAH3 isoform X2 [Oryza sativa Japonica Group]
LOC_Os01g12690	13.12	27.7267	2.13667	4.43	OFP8	transcription repressor OFP3-like [Aegilops tauschii subsp. tauschii] [Aegilops tauschii]
LOC_Os01g12710	144.61	145.04	55.8033	81.5567	NYC1	PREDICTED: probable chlorophyll(ide) b reductase NYC1, chloroplastic [Oryza sativa Japonica Group]
LOC_Os01g12740	7.02333	2.75	5.87667	5.01667	CYP71A1	PREDICTED: cytochrome P450 71A1 [Oryza sativa Japonica Group]
LOC_Os01g12760	6.27333	2.94667	6.04667	5.79	CYP71A1	PREDICTED: cytochrome P450 71A1 [Oryza sativa Japonica Group]
LOC_Os01g12770	1.06	0.333333	1.63333	1.26	CYP71A26	PREDICTED: cytochrome P450 71A1 [Oryza sativa Japonica Group]
LOC_Os01g12790	0.573333	0.303333	0.606667	0.993333	At3g47570	Os01g0228200 [Oryza sativa Japonica Group]
LOC_Os01g12810	40.8167	12.7867	6.20667	5.92	At5g25630	PREDICTED: pentatricopeptide repeat-containing protein At5g25630 [Oryza sativa Japonica Group]
LOC_Os01g12820	0.553333	0.803333	0.21	0.52	-	PREDICTED: uncharacterized protein LOC4327188 [Oryza sativa Japonica Group]
LOC_Os01g12840	10.4567	19.4967	6.96333	6.96667	-	glyoxylate reductase [Zea mays]
LOC_Os01g12910	3.54333	2.65667	5.54	3.58667	ACOT13	PREDICTED: acyl-coenzyme A thioesterase 13 [Oryza sativa Japonica Group]
LOC_Os01g12920	1.36667	1.64333	4.50667	2.67333	ACOT13	PREDICTED: acyl-coenzyme A thioesterase 13 [Oryza sativa Japonica Group]
LOC_Os01g12950	1.53	2.10333	3.89	3.31	UBC25	PREDICTED: probable ubiquitin-conjugating enzyme E2 25 isoform X1 [Oryza sativa Japonica Group]
LOC_Os01g13024	1.28667	3.84667	0.41	0.936667	-	Os01g0563700 [Oryza sativa Japonica Group]
LOC_Os01g13070	0.25	0.443333	0.0433333	0.12	VAB	PREDICTED: VAN3-binding protein-like isoform X1 [Oryza sativa Japonica Group]
LOC_Os01g13100	9.89667	9.22667	24.9433	20.0667	Ascc1	PREDICTED: activating signal cointegrator 1 complex subunit 1 isoform X4 [Oryza sativa Japonica Group]
LOC_Os01g13120	2.31333	1.06667	6.12333	3.63	TIP4-3	PREDICTED: probable aquaporin TIP4-3 [Oryza sativa Japonica Group]
LOC_Os01g13130	7.05667	2.58	1.88	1.63	TIP4-2	PREDICTED: probable aquaporin TIP4-2 [Oryza sativa Japonica Group]
LOC_Os01g13140	0.843333	0.696667	1.55333	0.843333	sel-10	Os01g0232200 [Oryza sativa Japonica Group]
LOC_Os01g13260	2.08	2.86667	4.69	4.71667	CYCA1-1	PREDICTED: cyclin-A1-1 [Oryza sativa Japonica Group]
LOC_Os01g13300	0.646667	0.58	1.81333	1.43667	Os01g0234100	PREDICTED: B3 domain-containing protein Os01g0234100 [Oryza sativa Japonica Group]
LOC_Os01g13320	3.25667	1.51333	2.85667	2.57333	PME34	PREDICTED: pectinesterase [Oryza sativa Japonica Group]
LOC_Os01g13370	25.54	34.1767	18.33	40.1833	SINAT3	PREDICTED: E3 ubiquitin-protein ligase SINAT5 [Oryza sativa Japonica Group]
LOC_Os01g13480	34.91	11.5733	38.1233	26.1633	Grxcr1	PREDICTED: glutaredoxin domain-containing cysteine-rich protein CG12206 [Brachypodium distachyon]
LOC_Os01g13520	9.05333	8.08333	4.43333	4.26	ARF1	PREDICTED: auxin response factor 1 isoform X1 [Oryza sativa Japonica Group]
LOC_Os01g13530	2.72	5.89667	3.53	3.56333	Os01g0236400	PREDICTED: probable protein ABIL3 [Oryza sativa Japonica Group]
LOC_Os01g13560	0.08	0.0366667	0.35	0.383333	Os01g0237000	PREDICTED: CASP-like protein 1C1 [Oryza sativa Japonica Group]
LOC_Os01g13570	42.1	29.0867	70.96	53.77	At5g22620	PREDICTED: probable 2-carboxy-D-arabinitol-1-phosphatase [Oryza sativa Japonica Group]
LOC_Os01g13610	5.84667	3.99667	2.41	1.7	IRL	PREDICTED: isoflavone reductase homolog IRL [Oryza sativa Japonica Group]
LOC_Os01g13710	0.0366667	0.0166667	0.001	0.24	YSL1	PREDICTED: probable metal-nicotianamine transporter YSL1 [Oryza sativa Japonica Group]
LOC_Os01g13760	1.85	2.09	4.79667	2.97	DNAJB1	PREDICTED: dnaJ homolog subfamily B member 1 [Oryza sativa Japonica Group]
LOC_Os01g13930	4.3	4.4	2.50333	5.52333	-	PREDICTED: serine/arginine repetitive matrix protein 1-like [Setaria italica]
LOC_Os01g13950	0.433333	1.09333	0.0566667	0.113333	GRXS3	PREDICTED: monothiol glutaredoxin-S3 [Oryza sativa Japonica Group]
LOC_Os01g14050	60.4167	84.6933	41.6467	47.3267	NTMC2T6.1	PREDICTED: C2 domain-containing protein At1g53590 isoform X1 [Oryza sativa Japonica Group]
LOC_Os01g14090	1.33	1.98333	2.16667	2.66333	ATK4	RecName: Full=Kinesin-like protein KIN-14A
LOC_Os01g14100	12.4667	16.8333	6.44333	9.25667	At5g54860	PREDICTED: probable folate-biopterin transporter 4 [Oryza sativa Japonica Group]
LOC_Os01g14200	0.0166667	0.0266667	0.001	0.00666667	pif1	Os01g0244200 [Oryza sativa Japonica Group]
LOC_Os01g14410	2.20333	11.1567	2.90333	1.12	-	PREDICTED: high molecular mass early light-inducible protein HV58, chloroplastic [Oryza sativa Japonica Group]
LOC_Os01g14420	6.06333	9	4.15333	5.35333	RKD2	PREDICTED: protein NLP2-like [Oryza brachyantha]
LOC_Os01g14440	41.6267	103.297	20.37	119	WRKY6	PREDICTED: probable WRKY transcription factor 31 isoform X1 [Oryza sativa Japonica Group]
LOC_Os01g14520	0.1	0.0133333	0.06	0.07	SLAH1	Os01g0247700, partial [Oryza sativa Japonica Group]
LOC_Os01g14530	4.00667	6.74	2.6	3.06333	-	Phosphoglycerate kinase [Anthurium amnicola]
LOC_Os01g14580	16.1167	23.47	11.66	15.4367	-	PREDICTED: cytosolic isocitrate dehydrogenase [NADP] [Oryza sativa Japonica Group]
LOC_Os01g14590	5.51333	13.0333	2.53667	9.17333	-	PREDICTED: pathogen-related protein [Oryza sativa Japonica Group]
LOC_Os01g14630	9.87333	9.38667	0.606667	4.67667	GGPPS1	Os01g0248701 [Oryza sativa Japonica Group]
LOC_Os01g14650	0.09	0.136667	0.416667	0.28	EXPA8	PREDICTED: expansin-A8 [Oryza sativa Japonica Group]
LOC_Os01g14720	0.216667	0.57	0.256667	0.486667	-	probable transcription factor At3g04930 [Aegilops tauschii subsp. tauschii] [Aegilops tauschii]
LOC_Os01g14770	7.32333	5.55667	12.3733	10.8767	PIF1	Os04g0300175 [Oryza sativa Japonica Group]
LOC_Os01g14890	2.90667	2.06333	8.37	5.11667	-	PREDICTED: uncharacterized protein LOC4327111 isoform X2 [Oryza sativa Japonica Group]
LOC_Os01g14900	1.82667	1.50667	0.383333	1.01	GPAT3	Os01g0252700 [Oryza sativa Japonica Group]
LOC_Os01g14926	0.001	0.156667	0.0433333	0.0466667	ANX1	PREDICTED: receptor-like protein kinase ANXUR1 [Oryza sativa Japonica Group]
LOC_Os01g14990	0.2	0.236667	0.523333	0.973333	-	Glycine-rich protein family [Zea mays]
LOC_Os01g15000	23.63	36.1433	17.6033	40.2567	-	Lipase [Triticum urartu]
LOC_Os01g15020	38.0667	50.7067	76.9467	71.5533	TPR2	PREDICTED: topless-related protein 2 isoform X1 [Oryza sativa Japonica Group]
LOC_Os01g15039	0.863333	1.57	0.843333	0.52	-	PREDICTED: pectinesterase [Setaria italica]
LOC_Os01g15130	0.0133333	0.001	0.08	0.126667	Ephx2	PREDICTED: bifunctional epoxide hydrolase 2 [Oryza sativa Japonica Group]
LOC_Os01g15220	1.10667	0.483333	0.7	1.42667	-	Os01g0255700, partial [Oryza sativa Japonica Group]
LOC_Os01g15240	2.16667	1.54667	0.276667	0.196667	-	Os05g0225100, partial [Oryza sativa Japonica Group]
LOC_Os01g15270	1237.53	2294.52	2249.33	2806.61	-	Zn-induced protein [Oryza sativa]
LOC_Os01g15300	1.28667	3.59333	1.65333	2.25667	Os01g0256800	PREDICTED: zinc finger CCCH domain-containing protein 4 [Oryza sativa Japonica Group]
LOC_Os01g15340	2.19667	3.80333	0.483333	0.746667	RAA1	PREDICTED: flowering-promoting factor 1-like protein 1 [Oryza sativa Japonica Group]
LOC_Os01g15480	0.603333	0.826667	1.06333	1.74333	ULK4	PREDICTED: serine/threonine-protein kinase RUNKEL [Oryza sativa Japonica Group]
LOC_Os01g15510	0.613333	0.343333	0.84	0.706667	-	Os12g0621400 [Oryza sativa Japonica Group]
LOC_Os01g15530	0.48	0.62	0.823333	1.26333	PCMP-E13	pentatricopeptide (PPR) repeat-containing protein -like [Oryza sativa Japonica Group]
LOC_Os01g15540	3.1	2.85667	1.82333	1.20333	KCBP	PREDICTED: kinesin-4 isoform X1 [Oryza sativa Japonica Group]
LOC_Os01g15550	0.213333	0.73	0.15	0.25	-	DnaK family protein [Zea mays]
LOC_Os01g15640	80.04	105.657	31.2	107.617	NAC74	PREDICTED: NAC domain-containing protein 74 [Oryza sativa Japonica Group]
LOC_Os01g15790	9.78667	10.73	22.6833	21.53	-	PREDICTED: uncharacterized protein LOC4325126 isoform X1 [Oryza sativa Japonica Group]
LOC_Os01g15840	0.29	0.386667	0.9	0.853333	At5g57250	PREDICTED: pentatricopeptide repeat-containing protein At5g57250, mitochondrial-like [Oryza sativa Japonica Group]
LOC_Os01g15900	9.04	7.96	2.25667	7.10333	CDF2	PREDICTED: cyclic dof factor 2 [Oryza sativa Japonica Group]
LOC_Os01g16020	0.743333	0.55	1.81667	1.42667	CHLP	PREDICTED: geranylgeranyl diphosphate reductase [Oryza sativa Japonica Group]
LOC_Os01g16100	2.32333	3.35333	5.51333	5.06667	Tsnax	PREDICTED: translin-associated protein X [Oryza sativa Japonica Group]
LOC_Os01g16110	10.8033	14.7833	19.1433	23.6867	LARP1A	PREDICTED: la-related protein 1A isoform X1 [Oryza sativa Japonica Group]
LOC_Os01g16120	13.3933	24.0233	10.7733	7.06	RHA2B	PREDICTED: E3 ubiquitin-protein ligase EL5-like [Oryza sativa Japonica Group]
LOC_Os01g16140	1.07	0.863333	1.17333	0.31	-	PREDICTED: uncharacterized protein LOC4324374 [Oryza sativa Japonica Group]
LOC_Os01g16200	1.70333	1.22667	0.593333	0.43	At1g47710	Os01g0267300 [Oryza sativa Japonica Group]
LOC_Os01g16250	0.05	0.236667	0.001	0.133333	-	-
LOC_Os01g16260	47.05	44.89	14.8367	16.4	ZIFL2	PREDICTED: probable peptide/nitrate transporter At3g43790 isoform X1 [Oryza sativa Japonica Group]
LOC_Os01g16310	6.49	8.41667	5.32667	14.0133	yihQ	PREDICTED: alpha-glucosidase YihQ [Oryza sativa Japonica Group]
LOC_Os01g16370	0.39	0.44	0.89	0.623333	RPM1	PREDICTED: disease resistance protein RPM1 isoform X1 [Oryza sativa Japonica Group]
LOC_Os01g16650	2.69333	3.87333	5.78667	6.13333	UBC19	PREDICTED: probable ubiquitin-conjugating enzyme E2 C [Oryza sativa Japonica Group]
LOC_Os01g16714	9.72667	7.33	4.08333	3.42667	YUC10	PREDICTED: probable indole-3-pyruvate monooxygenase YUCCA10 [Oryza sativa Japonica Group]
LOC_Os01g16750	1.05667	0.303333	0.273333	0.11	YUC10	PREDICTED: probable indole-3-pyruvate monooxygenase YUCCA10 [Oryza sativa Japonica Group]
LOC_Os01g16810	0.67	1.07	0.113333	0.246667	MYB44	PREDICTED: myb-related protein Myb4-like [Oryza sativa Japonica Group]
LOC_Os01g16920	0.07	0.343333	0.0533333	0.0633333	-	PREDICTED: embryonic protein DC-8 [Oryza sativa Japonica Group]
LOC_Os01g17050	28.8767	44.2533	14.6267	17.58	CAMBP25	Os01g0278000 [Oryza sativa Japonica Group]
LOC_Os01g17070	2.62333	1.96667	3.38667	4.11333	htrA	serine protease Do-like HtrA isoform X3 [Aegilops tauschii subsp. tauschii] [Aegilops tauschii]
LOC_Os01g17160	0.216667	0.23	0.0633333	0.106667	PAT04	Os01g0279000, partial [Oryza sativa Japonica Group]
LOC_Os01g17170	265.023	156.997	441.19	192.15	CRD1	PREDICTED: magnesium-protoporphyrin IX monomethyl ester [oxidative] cyclase, chloroplastic [Oryza sativa Japonica Group]
LOC_Os01g17214	31.1633	24.68	13.76	14.5233	ZIFL2	PREDICTED: protein ZINC INDUCED FACILITATOR-LIKE 1 isoform X1 [Oryza sativa Japonica Group]
LOC_Os01g17320	1.79	1.59	3.53667	2.99	At1g80270	PREDICTED: pentatricopeptide repeat-containing protein At1g80270, mitochondrial [Oryza sativa Japonica Group]
LOC_Os01g17330	0.38	0.663333	0.323333	0.133333	EIF6-2	PREDICTED: eukaryotic translation initiation factor 6-2 [Oryza sativa Japonica Group]
LOC_Os01g17396	7.30667	5.41333	3.73	2.63333	-	protein LNK4-like [Aegilops tauschii subsp. tauschii] [Aegilops tauschii]
LOC_Os01g18090	0.72	2.17	0.193333	0.443333	-	OSJNBa0004B13.12 [Oryza sativa Japonica Group]
LOC_Os01g18100	4.17333	6.26333	4.45	2.8	RBL14	PREDICTED: rhomboid-like protein 14, mitochondrial [Oryza sativa Japonica Group]
LOC_Os01g18120	1.26	2.11667	0.09	0.08	CCR1	PREDICTED: cinnamoyl-CoA reductase 1 [Oryza sativa Japonica Group]
LOC_Os01g18160	0.633333	1.28	1.21	0.476667	-	OSJNBa0004B13.18 [Oryza sativa Japonica Group]
LOC_Os01g18220	6.51	20.49	2.38333	6.25	-	histone-lysine N-methyltransferase SETD1B-like [Aegilops tauschii subsp. tauschii] [Aegilops tauschii]
LOC_Os01g18230	1.02333	2.28333	0.656667	0.876667	CBDAS2	CPRD2 -like [Oryza sativa Japonica Group]
LOC_Os01g18240	42.5167	29.5833	18.75	10.0333	MYB86	PREDICTED: transcription factor LAF1 [Oryza sativa Japonica Group]
LOC_Os01g18400	2.75333	3.42667	1.57	1.87667	Cht10	PREDICTED: chitinase 10 [Oryza sativa Japonica Group]
LOC_Os01g18584	23.88	19.9467	8.91333	10.8333	WRKY42	WRKY transcription factor 6 -like [Oryza sativa Japonica Group]
LOC_Os01g18620	0.206667	0.0433333	0.306667	0.23	DCR	Os01g0289900 [Oryza sativa Japonica Group]
LOC_Os01g18660	4.25	2.86	4.87667	5.86	LCD	Os01g0290600 [Oryza sativa Japonica Group]
LOC_Os01g18800	168.64	75.65	100.17	71.4667	CIPK1	PREDICTED: CBL-interacting protein kinase 1 [Oryza sativa Japonica Group]
LOC_Os01g18840	1.79667	0.446667	2.65667	1.34	-	Os01g0292700 [Oryza sativa Japonica Group]
LOC_Os01g18870	0.07	0.186667	0.01	0.0233333	TIP2	PREDICTED: transcription factor TIP2 [Oryza sativa Japonica Group]
LOC_Os01g18880	2.88	2.62333	5.30333	4.86333	RPD1	Os01g0293200 [Oryza sativa Japonica Group]
LOC_Os01g18970	0.02	0.0533333	0.253333	0.0766667	PER2	PREDICTED: peroxidase 2-like [Oryza sativa Japonica Group]
LOC_Os01g19020	154.863	135.747	53.34	53.1567	PER2	PREDICTED: peroxidase 2 [Oryza sativa Japonica Group]
LOC_Os01g19070	0.001	0.24	0.0233333	0.0233333	-	Os12g0495587 [Oryza sativa Japonica Group]
LOC_Os01g19130	60.88	122.66	32.7833	90.3067	Os01g0295700	PREDICTED: probable protein phosphatase 2C 2 [Oryza sativa Japonica Group]
LOC_Os01g19140	4.69667	4.35333	8.91333	5.64333	GCP1	Os01g0295900, partial [Oryza sativa Japonica Group]
LOC_Os01g19160	0.656667	1.47333	1.14	1.28	At4g08850	PREDICTED: probable LRR receptor-like serine/threonine-protein kinase At4g08850 [Oryza sativa Japonica Group]
LOC_Os01g19170	6.17	9.95333	3.7	2.82	At1g48100	PREDICTED: polygalacturonase At1g48100 [Oryza sativa Japonica Group]
LOC_Os01g19260	1.59	2.18333	0.7	0.953333	bcsl1b	PREDICTED: AAA-ATPase At3g28580 [Oryza sativa Japonica Group]
LOC_Os01g19270	1.66333	2.17	0.83	1.34333	-	hypothetical protein [Oryza sativa Japonica Group]
LOC_Os01g19290	0.01	0.03	0.35	0.193333	At1g09380	PREDICTED: WAT1-related protein At1g09380 isoform X2 [Oryza sativa Japonica Group]
LOC_Os01g19380	0.193333	0.303333	0.676667	0.393333	DOT4	Os01g0299200 [Oryza sativa Japonica Group]
LOC_Os01g19529	0.0133333	0.0466667	0.0133333	0.126667	At1g02370	PREDICTED: pentatricopeptide repeat-containing protein At1g02370, mitochondrial [Oryza sativa Japonica Group]
LOC_Os01g19548	0.786667	0.7	1.57333	1.34	At1g02370	PREDICTED: pentatricopeptide repeat-containing protein At4g01990, mitochondrial [Oryza sativa Japonica Group]
LOC_Os01g19670	0.386667	0.38	1.20667	0.463333	-	hypothetical protein [Oryza sativa Japonica Group]
LOC_Os01g19800	11.62	17.98	7.14	15.3133	43168	PIT1 [Zea mays]
LOC_Os01g19880	4.04667	12.1833	2.71333	1.74	-	DUF4228 domain protein [Zea mays]
LOC_Os01g19940	19.4133	27.2867	4.37667	8.90667	-	negatively light-regulated protein [Zea mays]
LOC_Os01g19970	11.15	17.1633	7.04667	5.57	P	PREDICTED: myb-related protein P [Oryza sativa Japonica Group]
LOC_Os01g19990	0.0666667	0.253333	0.41	0.38	-	PREDICTED: eukaryotic translation initiation factor 4B1 [Oryza sativa Japonica Group]
LOC_Os01g20030	0.276667	0.466667	0.0833333	0.343333	TGA5	Os01g0306400, partial [Oryza sativa Japonica Group]
LOC_Os01g20150	0.001	0.001	0.001	0.05	-	OSJNBa0086B14.18 [Oryza sativa Japonica Group]
LOC_Os01g20160	0.0933333	0.02	0.2	0.09	HKT8	PREDICTED: cation transporter HKT8 [Oryza sativa Japonica Group]
LOC_Os01g20206	4.04333	8.67	1.02333	2.29333	CRG1	embryonic abundant protein-like [Zea mays]
LOC_Os01g20720	0.0533333	0.0366667	0.1	0.116667	RGA2	Os01g0308300 [Oryza sativa Japonica Group]
LOC_Os01g20730	4.99667	7.85333	2.51667	2.95333	-	Binding protein [Zea mays]
LOC_Os01g20780	7.32	15.05	6.83333	2.84333	-	PREDICTED: formin-like protein 5 [Oryza sativa Japonica Group]
LOC_Os01g20830	16.0267	2.21333	37.7033	10.0867	HIPP26	PREDICTED: transcriptional regulatory protein LGE1 [Oryza sativa Japonica Group]
LOC_Os01g20894	15.7033	7.91	22.1567	11.3533	-	unknown protein [Oryza sativa Japonica Group]
LOC_Os01g20910	2.61667	2.64667	5.54333	3.54	ATL41	PREDICTED: RING-H2 finger protein ATL64-like [Oryza sativa Japonica Group]
LOC_Os01g20940	3.22	4.41667	7.30667	7.56333	PHS1	PREDICTED: dual specificity protein phosphatase PHS1 [Oryza sativa Japonica Group]
LOC_Os01g20950	0.42	0.306667	1.05667	0.543333	SOT5	PREDICTED: cytosolic sulfotransferase 5 [Oryza sativa Japonica Group]
LOC_Os01g20980	0.766667	1.47667	0.27	0.386667	PME41	PREDICTED: probable pectinesterase/pectinesterase inhibitor 41 [Oryza sativa Japonica Group]
LOC_Os01g21070	1.63667	4.30667	1.85333	1.83667	GLU8	PREDICTED: endoglucanase 3 [Oryza sativa Japonica Group]
LOC_Os01g21120	59.3067	22.8833	17.69	68.06	ERF071	PREDICTED: ethylene-responsive transcription factor ERF071 [Oryza sativa Japonica Group]
LOC_Os01g21144	0.563333	2.06667	0.28	0.713333	-	Os01g0314000, partial [Oryza sativa Japonica Group]
LOC_Os01g21170	1.35	0.866667	2.60667	1.56	-	Os01g0314200 [Oryza sativa Japonica Group]
LOC_Os01g21240	0.0633333	0.116667	0.18	0.15	RPP13	Os01g0314700 [Oryza sativa Japonica Group]
LOC_Os01g21250	30.7667	74.3567	7.01667	38.9233	LEA5-D	PREDICTED: late embryogenesis abundant protein Lea5-D [Oryza sativa Japonica Group]
LOC_Os01g21300	0.606667	0.876667	0.403333	0.493333	CSE	Os01g0315600 [Oryza sativa Japonica Group]
LOC_Os01g21310	11.7433	13.56	5.70667	6.94667	CSE	PREDICTED: caffeoylshikimate esterase isoform X1 [Oryza sativa Japonica Group]
LOC_Os01g21410	11.8233	18.0033	12.94	7.78333	-	PREDICTED: gametogenetin [Oryza sativa Japonica Group]
LOC_Os01g21420	0.846667	2.53667	2.82	1.51667	SR34	PREDICTED: serine/arginine-rich-splicing factor SR34-like isoform X1 [Oryza brachyantha]
LOC_Os01g21590	2.19	0.973333	1.2	0.67	-	sequence-specific DNA binding transcription factor [Zea mays]
LOC_Os01g21630	8.98667	7.01333	3.81667	4.30667	PAE3	PREDICTED: pectin acetylesterase 3 [Oryza sativa Japonica Group]
LOC_Os01g21880	1.65	0.436667	0.626667	0.153333	-	Os01g0321900, partial [Oryza sativa Japonica Group]
LOC_Os01g21990	10.92	9.83	23.32	18.16	Os01g0323300	PREDICTED: CRS2-associated factor 2, chloroplastic [Oryza sativa Japonica Group]
LOC_Os01g22336	1.07333	1.55333	0.513333	0.586667	PER1	PREDICTED: peroxidase 1 [Oryza sativa Japonica Group]
LOC_Os01g22370	260.99	232.87	106.993	99.1633	PER1	PREDICTED: peroxidase 1 [Oryza sativa Japonica Group]
LOC_Os01g22380	0.573333	0.78	1.88667	1.64	-	PREDICTED: elastin-like [Setaria italica]
LOC_Os01g22480	3.21667	2.75667	5.70667	4.38333	SKIP23	PREDICTED: F-box protein SKIP23 isoform X1 [Oryza sativa Japonica Group]
LOC_Os01g22560	20.8033	12.31	1.62667	0.873333	GPAT3	PREDICTED: probable glycerol-3-phosphate acyltransferase 3 [Oryza sativa Japonica Group]
LOC_Os01g22570	11.6933	8.97	1.35667	0.803333	GPAT3	phospholipid/glycerol acyltransferase -like protein [Oryza sativa Japonica Group]
LOC_Os01g22600	20.33	30.04	10.7867	21.75	SLC25A44	PREDICTED: solute carrier family 25 member 44 [Oryza sativa Japonica Group]
LOC_Os01g22710	0.216667	0.06	1.07667	0.616667	43375	PREDICTED: organic cation/carnitine transporter 2 [Oryza sativa Japonica Group]
LOC_Os01g22780	0.273333	0.25	1.60667	1.18	LIP4	PREDICTED: GDSL esterase/lipase LIP-4 isoform X2 [Oryza sativa Japonica Group]
LOC_Os01g22900	98.8867	123.34	53.27	293.013	NIN1	PREDICTED: neutral/alkaline invertase 1, mitochondrial-like [Oryza sativa Japonica Group]
LOC_Os01g22980	28.38	14.4933	30.9533	20.59	SCPL33	PREDICTED: serine carboxypeptidase-like 33 isoform X1 [Oryza sativa Japonica Group]
LOC_Os01g22990	61.5167	47.57	104.78	69.4033	-	PREDICTED: prostatic spermine-binding protein [Oryza sativa Japonica Group]
LOC_Os01g23070	0.156667	0.143333	0.0866667	0.04	-	Os01g0333600 [Oryza sativa Japonica Group]
LOC_Os01g23440	0.456667	0.21	0.166667	0.286667	-	Os01g0336300 [Oryza sativa Japonica Group]
LOC_Os01g23580	1.31333	2.04	0.726667	0.553333	-	PREDICTED: pyrophosphate-energized vacuolar membrane proton pump [Oryza sativa Japonica Group]
LOC_Os01g23710	1.22333	0.766667	3.96333	2.85667	-	PREDICTED: mucin-5AC isoform X2 [Oryza sativa Japonica Group]
LOC_Os01g23850	1.29333	1.39	1.10667	0.536667	-	Os01g0341000 [Oryza sativa Japonica Group]
LOC_Os01g23870	2.71333	2.61333	1.46	0.843333	-	Os01g0341000 [Oryza sativa Japonica Group]
LOC_Os01g23990	2.74333	3.01333	4	1.17333	-	Os01g0342500 [Oryza sativa Japonica Group]
LOC_Os01g24030	0.703333	1.02	0.43	0.68	AAE1	PREDICTED: probable acyl-activating enzyme 1, peroxisomal [Oryza sativa Japonica Group]
LOC_Os01g24210	0.383333	0.276667	0.596667	0.286667	-	OSJNBa0036B17.9 [Oryza sativa Japonica Group]
LOC_Os01g24340	0.07	0.04	0.403333	0.246667	-	PREDICTED: uncharacterized protein LOC107281144 [Oryza sativa Japonica Group]
LOC_Os01g24430	2.24333	0.84	2.12333	1.58333	-	unknown protein [Oryza sativa Japonica Group]
LOC_Os01g24490	1.58	0.756667	1.09	0.87	-	PREDICTED: uncharacterized protein LOC4326498 [Oryza sativa Japonica Group]
LOC_Os01g24710	69.6267	81.9833	270.293	310.983	SALT	PREDICTED: salt stress-induced protein [Oryza sativa Japonica Group]
LOC_Os01g24750	37.9067	50.98	27.61	67.4967	-	PREDICTED: serine/threonine-protein phosphatase PP1 [Oryza sativa Japonica Group]
LOC_Os01g24764	26.07	15.51	37.3133	31.61	-	Os01g0349600 [Oryza sativa Japonica Group]
LOC_Os01g24780	2.13	1.50667	2.88667	3.18	CYP734A6	PREDICTED: cytochrome P450 709B2 [Oryza sativa Japonica Group]
LOC_Os01g24790	3.17	1.98667	4.70667	4.25667	-	PREDICTED: benzyl alcohol O-benzoyltransferase [Oryza sativa Japonica Group]
LOC_Os01g24820	0.0233333	0.001	0.0633333	0.0166667	RGA2	NBS-LRR-like resistance protein [Oryza sativa]
LOC_Os01g24940	0.62	0.6	0.98	1.21	PARP2-A	RecName: Full=Poly [ADP-ribose] polymerase 2-A; Short=PARP-2-A; AltName: Full=NAD(+) ADP-ribosyltransferase 2-A; Short=ADPRT-2-A; AltName: Full=Poly[ADP-ribose] synthase 2-A
LOC_Os01g25010	4.82333	2.01	3.50333	3.23667	SRG1	PREDICTED: protein SRG1 isoform X1 [Oryza sativa Japonica Group]
LOC_Os01g25060	0.0766667	0.01	0.0633333	0.0733333	-	Os07g0415600 [Oryza sativa Japonica Group]
LOC_Os01g25280	0.0633333	0.03	0.456667	0.193333	SALT	PREDICTED: salt stress-induced protein-like [Oryza sativa Japonica Group]
LOC_Os01g25484	69.0167	33.0067	160.77	133.583	Os01g0357100	PREDICTED: ferredoxin--nitrite reductase, chloroplastic [Oryza sativa Japonica Group]
LOC_Os01g25560	57.16	55.69	22.0067	26.1733	RALFL33	PREDICTED: protein RALF-like 33 [Oryza sativa Japonica Group]
LOC_Os01g25720	8.37333	5.48	15.4	12.9167	RGA2	Pm3b-like disease resistance protein [Triticum aestivum]
LOC_Os01g25760	0.18	0.293333	0.483333	0.486667	RGA2	Os01g0359800 [Oryza sativa Japonica Group]
LOC_Os01g26210	0.293333	0.223333	0.07	0.136667	WAK3	Os01g0364400 [Oryza sativa Japonica Group]
LOC_Os01g26300	1.13667	1.81	0.166667	0.15	WAK5	PREDICTED: wall-associated receptor kinase 3-like [Oryza sativa Japonica Group]
LOC_Os01g26310	0.783333	1.42333	0.22	0.146667	WAK2	Os01g0365000 [Oryza sativa Japonica Group]
LOC_Os01g26390	1.19	1.36	0.623333	0.966667	CRK25	PREDICTED: cysteine-rich receptor-like protein kinase 10 [Oryza sativa Japonica Group]
LOC_Os01g26970	13.81	11.9333	23.95	22.83	-	Os01g0367400 [Oryza sativa Japonica Group]
LOC_Os01g27140	16.58	13.2133	82.6667	57.0133	GRXC1	PREDICTED: glutaredoxin-C1 [Oryza sativa Japonica Group]
LOC_Os01g27160	0.0266667	0.0133333	0.0633333	0.143333	CUL1	PREDICTED: cullin-1 [Oryza sativa Japonica Group]
LOC_Os01g27210	26.81	19.4067	15.16	12.9833	GST4	PREDICTED: glutathione S-transferase 4 [Oryza sativa Japonica Group]
LOC_Os01g27230	8.97667	3.73667	11.26	6.66	OPR1	Os01g0369900 [Oryza sativa Japonica Group]
LOC_Os01g27240	0.543333	0.526667	2.44	2.20333	OPR2	PREDICTED: 12-oxophytodienoate reductase 1 [Raphanus sativus]
LOC_Os01g27340	0.723333	0.393333	0.226667	0.13	GSTF1	PREDICTED: probable glutathione S-transferase GSTF1 [Oryza sativa Japonica Group]
LOC_Os01g27360	9.31667	6.19	4.69	4.14	GSTF1	PREDICTED: probable glutathione S-transferase GSTF1 [Oryza sativa Japonica Group]
LOC_Os01g27390	0.333333	0.213333	0.3	0.676667	GSTF1	PREDICTED: probable glutathione S-transferase GSTF1 [Oryza sativa Japonica Group]
LOC_Os01g27449	0.26	0.686667	0.683333	0.423333	-	Os01g0372100 [Oryza sativa Japonica Group]
LOC_Os01g27480	1.00333	1.53	0.286667	0.0466667	GSTF1	PREDICTED: probable glutathione S-transferase GSTF1 [Oryza sativa Japonica Group]
LOC_Os01g27490	0.07	0.126667	0.0133333	0.0133333	A2	PREDICTED: leucoanthocyanidin dioxygenase [Oryza sativa Japonica Group]
LOC_Os01g27650	0.2	0.34	0.723333	0.603333	PCMP-E19	PREDICTED: pentatricopeptide repeat-containing protein At2g33680 [Oryza sativa Japonica Group]
LOC_Os01g27700	0.363333	0.38	0.143333	0.163333	LAC21	Os01g0374600 [Oryza sativa Japonica Group]
LOC_Os01g27860	0.216667	0.596667	0.0666667	0.11	-	PREDICTED: uncharacterized protein LOC107278589 [Oryza sativa Japonica Group]
LOC_Os01g27880	3.36333	3.44	7.84	6.42667	SPP1	PREDICTED: probable sucrose-phosphatase 1 [Oryza sativa Japonica Group]
LOC_Os01g27890	0.04	0.133333	0.0966667	0.226667	CYP71D55	Os01g0377000 [Oryza sativa Japonica Group]
LOC_Os01g28030	123.643	121.36	39.5567	34.3267	PER56	PREDICTED: peroxidase 24-like [Oryza brachyantha]
LOC_Os01g28089	0.166667	0.49	0.253333	0.16	-	Os01g0378600 [Oryza sativa Japonica Group]
LOC_Os01g28134	0.216667	0.52	0.873333	0.71	-	Os12g0245901 [Oryza sativa Japonica Group]
LOC_Os01g28150	3.02667	1.76	4.33333	4.07	At5g49610	PREDICTED: F-box protein At5g49610 isoform X1 [Oryza sativa Japonica Group]
LOC_Os01g28600	0.0233333	0.001	0.0233333	0.06	EXO70A1	PREDICTED: exocyst complex component EXO70A1 [Oryza sativa Japonica Group]
LOC_Os01g28690	0.53	0.88	0.83	1.07	NUP98A	PREDICTED: nuclear pore complex protein NUP98A [Oryza sativa Japonica Group]
LOC_Os01g28730	2.74333	1.99667	3.09667	4.97667	RKF3	PREDICTED: probable LRR receptor-like serine/threonine-protein kinase RKF3 [Oryza sativa Japonica Group]
LOC_Os01g28840	1.50333	1.54	0.466667	1.16667	SLAH3	PREDICTED: S-type anion channel SLAH2 [Oryza sativa Japonica Group]
LOC_Os01g28980	0.346667	0.153333	0.256667	0.04	NPF5.7	Os01g0386600 [Oryza sativa Japonica Group]
LOC_Os01g29180	1.21	1.47333	2.80667	2.33333	-	Os01g0388200 [Oryza sativa Japonica Group]
LOC_Os01g29280	6.89333	9.67333	3.07	4.03333	-	PREDICTED: uncharacterized protein LOC4325227 [Oryza sativa Japonica Group]
LOC_Os01g29330	50.4133	73.3	27.18	96.3933	-	PREDICTED: uncharacterized protein LOC4325228 [Oryza sativa Japonica Group]
LOC_Os01g29409	17.7433	15.42	8.52	9.53333	VIT_19s0014g03930	PREDICTED: tRNA (guanine(37)-N1)-methyltransferase 1 [Oryza sativa Japonica Group]
LOC_Os01g29507	0.283333	0.23	0.74	0.433333	-	OSJNBa0052P16.16 [Oryza sativa Japonica Group]
LOC_Os01g29690	0.2	0.001	0.603333	0.366667	-	hypothetical protein [Oryza sativa Japonica Group]
LOC_Os01g29804	6.87	15.5167	10.7133	10.4933	-	-
LOC_Os01g29870	0.29	0.163333	0.23	0.001	ABCB7	Os01g0393400 [Oryza sativa Japonica Group]
LOC_Os01g31010	0.09	0.09	0.84	0.87	-	OSJNBb0093G06.11 [Oryza sativa Japonica Group]
LOC_Os01g31040	0.19	0.0733333	0.366667	0.306667	-	OSJNBb0093G06.11 [Oryza sativa Japonica Group]
LOC_Os01g31110	31.4033	31.99	63.1767	53.16	Os01g0495900	PREDICTED: CRS2-associated factor 1, chloroplastic isoform X1 [Oryza sativa Japonica Group]
LOC_Os01g31370	13.94	8.54	4.16333	6.45	pomgnt2	Glycosyltransferase [Zea mays]
LOC_Os01g31690	1527.49	1032.44	3028.67	1939.84	PSBO	PREDICTED: oxygen-evolving enhancer protein 1, chloroplastic [Oryza sativa Japonica Group]
LOC_Os01g31850	0.15	0.393333	0.0833333	0.0533333	-	Os01g0503300 [Oryza sativa Japonica Group]
LOC_Os01g31940	5.45	2.27	4.45667	3.24667	PUP4	PREDICTED: probable purine permease 4 [Oryza sativa Japonica Group]
LOC_Os01g31980	14.3067	13.1933	6.77667	9.35	DTXL3	PREDICTED: protein DETOXIFICATION 12 [Oryza sativa Japonica Group]
LOC_Os01g32090	0.54	0.523333	1.57	1.31667	At1g71060	PREDICTED: pentatricopeptide repeat-containing protein At1g71060, mitochondrial isoform X1 [Oryza sativa Japonica Group]
LOC_Os01g32330	140.573	115.173	84.24	66.4533	HIPP26	PREDICTED: heavy metal-associated isoprenylated plant protein 26 [Oryza sativa Japonica Group]
LOC_Os01g32380	13.3733	32.69	1.43333	1.63667	-	NRR repressor homolog 3-like [Asparagus officinalis]
LOC_Os01g32439	4.34333	2.85	2.49667	1.99	-	Os01g0508300, partial [Oryza sativa Japonica Group]
LOC_Os01g32460	75.9667	74.52	9.20333	5.60667	-	PREDICTED: CASP-like protein 4A2 [Oryza sativa Japonica Group]
LOC_Os01g32560	1.42667	1.03667	0.0666667	0.09	-	Os01g0509400, partial [Oryza sativa Japonica Group]
LOC_Os01g32640	0.906667	2.22	0.823333	1.61333	-	PREDICTED: uncharacterized protein LOC4324022 isoform X2 [Oryza sativa Japonica Group]
LOC_Os01g32660	57.4433	93.53	40.7	83.44	MKK1	PREDICTED: mitogen-activated protein kinase kinase 1 isoform X3 [Oryza sativa Japonica Group]
LOC_Os01g32670	6.28	6.85667	2.89	2.15333	-	PREDICTED: uncharacterized protein LOC4324024 [Oryza sativa Japonica Group]
LOC_Os01g32770	113.317	47.3467	33.08	13.9367	LBD41	PREDICTED: LOB domain-containing protein 40 [Oryza sativa Japonica Group]
LOC_Os01g32780	45.0267	59.6	29.28	31.36	At3g01520	PREDICTED: universal stress protein A-like protein [Oryza sativa Japonica Group]
LOC_Os01g32830	23.1233	19.6433	55.88	48.0333	PLGG1	Os01g0511600 [Oryza sativa Japonica Group]
LOC_Os01g32890	0.336667	0.13	0.486667	0.563333	TIC214	PREDICTED: basic salivary proline-rich protein 2 [Oryza sativa Japonica Group]
LOC_Os01g32964	23.37	36.1867	15.5467	41.6733	Os01g0513100	PREDICTED: probable protein phosphatase 2C 3 [Oryza sativa Japonica Group]
LOC_Os01g33000	49.5233	98.1333	27.5033	54.9633	-	PREDICTED: uncharacterized protein LOC4323985 [Oryza sativa Japonica Group]
LOC_Os01g33040	0.803333	1.06333	1.91	1.97667	NACK1	PREDICTED: kinesin-like protein NACK1 [Oryza sativa Japonica Group]
LOC_Os01g33110	0.166667	0.2	0.0966667	0.223333	At4g08850	Os01g0515300, partial [Oryza sativa Japonica Group]
LOC_Os01g33160	8.74	10.26	2.10333	2.12	At3g17210	PREDICTED: probable protein Pop3 [Oryza sativa Japonica Group]
LOC_Os01g33450	1.19667	1.26333	0.976667	0.436667	-	Os01g0518800 [Oryza sativa Japonica Group]
LOC_Os01g33710	0.583333	0.476667	1.81333	0.84	-	unknown protein [Oryza sativa Japonica Group]
LOC_Os01g34050	0.16	0.0333333	0.166667	0.163333	-	OJ1005_B10.29 [Oryza sativa Japonica Group]
LOC_Os01g34060	42.4067	38.4167	73.8167	36.87	DIVARICATA	PREDICTED: transcription factor DIVARICATA [Oryza sativa Japonica Group]
LOC_Os01g34080	2.93	4.21667	9.91333	11.0267	PUB11	U-box domain-containing protein 12 [Ananas comosus]
LOC_Os01g34350	2.09	2.01	5.72667	4.93333	SHL2	PREDICTED: probable RNA-dependent RNA polymerase SHL2 [Oryza sativa Japonica Group]
LOC_Os01g34560	21.14	35.2367	16.1767	22.26	KCS5	Os01g0529800, partial [Oryza sativa Japonica Group]
LOC_Os01g34590	0.606667	1.3	0.786667	0.533333	-	Os01g0530100, partial [Oryza sativa Japonica Group]
LOC_Os01g34610	0.78	1.39333	1.41	1.57333	EMB1674	Os01g0530300, partial [Oryza sativa Japonica Group]
LOC_Os01g34630	0.893333	1.06667	2.02333	1.82333	FBX7	PREDICTED: F-box only protein 7 [Oryza sativa Japonica Group]
LOC_Os01g34690	6.67667	3.54333	2.24667	2.62333	-	Os01g0531400 [Oryza sativa Japonica Group]
LOC_Os01g34850	1.11667	0.156667	0.443333	0.146667	HKT3	PREDICTED: probable cation transporter HKT3 [Oryza sativa Japonica Group]
LOC_Os01g34870	1.3	1.92	3.13667	2.43667	CAPH	PREDICTED: condensin complex subunit 2 isoform X2 [Oryza sativa Japonica Group]
LOC_Os01g34970	0.413333	0.546667	0.7	0.83	ABCB11	PREDICTED: ABC transporter B family member 9 isoform X1 [Oryza sativa Japonica Group]
LOC_Os01g34980	0.26	0.106667	0.0266667	0.001	-	Os01g0534200 [Oryza sativa Japonica Group]
LOC_Os01g35230	0.296667	0.286667	0.91	1.00667	At5g59530	PREDICTED: 1-aminocyclopropane-1-carboxylate oxidase homolog 4 [Oryza sativa Japonica Group]
LOC_Os01g35810	0.001	0.001	0.0466667	0.323333	-	OSJNBa0013A04.4 [Oryza sativa Japonica Group]
LOC_Os01g35840	0.001	0.0833333	0.0733333	0.216667	-	hypothetical protein [Oryza sativa Japonica Group]
LOC_Os01g35910	0.313333	0.24	0.0733333	0.836667	-	Os01g0540900 [Oryza sativa Japonica Group]
LOC_Os01g36060	3.06	5.16667	0.963333	2.65333	-	hypothetical protein OsJ_02135 [Oryza sativa Japonica Group]
LOC_Os01g36070	25.7333	43.78	13.2067	24.7767	SWEET2A	PREDICTED: bidirectional sugar transporter SWEET2a [Oryza sativa Japonica Group]
LOC_Os01g36080	19.7667	25.1933	10.71	14.8867	Os01g0541900	PREDICTED: protein kinase and PP2C-like domain-containing protein [Oryza sativa Japonica Group]
LOC_Os01g36220	8.57	4.68667	8.11333	2.03	OBF1	PREDICTED: ocs element-binding factor 1 [Oryza sativa Japonica Group]
LOC_Os01g36350	9.77	3.69667	7.37	3.27333	CYP71C4	Os01g0544200 [Oryza sativa Japonica Group]
LOC_Os01g36390	0.763333	0.543333	2.75333	3.00333	MCM4	PREDICTED: DNA replication licensing factor MCM4 [Oryza sativa Japonica Group]
LOC_Os01g36460	13.4067	10.58	8.41667	6.32333	MYB2	PREDICTED: myb-related protein Hv33 [Oryza sativa Japonica Group]
LOC_Os01g36540	0.606667	0.62	1.11667	1.23333	PCMP-H43	Os01g0545900 [Oryza sativa Japonica Group]
LOC_Os01g36580	0.633333	0.276667	0.623333	0.53	At5g64700	PREDICTED: WAT1-related protein At5g64700 [Oryza sativa Japonica Group]
LOC_Os01g36600	1.41667	1.47333	2.87	2.81667	At4g38150	PREDICTED: pentatricopeptide repeat-containing protein At4g38150 [Oryza sativa Japonica Group]
LOC_Os01g36610	0.85	0.74	1.69667	1.49667	At5g40400	Os01g0546700 [Oryza sativa Japonica Group]
LOC_Os01g36640	3.23	4.49333	6.68	6.57	RPM1	PREDICTED: disease resistance protein RPM1 isoform X1 [Oryza sativa Japonica Group]
LOC_Os01g36720	1.31	0.386667	0.476667	0.0233333	NRT2.4	PREDICTED: probable high-affinity nitrate transporter 2.4 [Oryza sativa Japonica Group]
LOC_Os01g36790	3.15667	4.39667	2.01	3	CRK2	PREDICTED: cysteine-rich receptor-like protein kinase 2 [Oryza sativa Japonica Group]
LOC_Os01g36970	0.453333	0.41	0.263333	0.97	-	Os01g0550600 [Oryza sativa Japonica Group]
LOC_Os01g37000	0.01	0.0633333	1.02	15.27	-	carboxyl-terminal peptidase-like [Oryza sativa Japonica Group]
LOC_Os01g37040	25.3167	43.0467	10.3167	23.73	-	PREDICTED: translation initiation factor IF-2-like [Setaria italica]
LOC_Os01g37110	0.0633333	0.196667	0.226667	0.223333	ABIL2	PREDICTED: putative protein ABIL2 isoform X1 [Oryza sativa Japonica Group]
LOC_Os01g37460	3.24667	1.88667	5.65	2.91	RANBP2	PREDICTED: zinc finger Ran-binding domain-containing protein 2 [Oryza sativa Japonica Group]
LOC_Os01g37470	4.03	3.38667	7.86333	4.57333	PH0670	PREDICTED: probable amino-acid racemase [Phoenix dactylifera]
LOC_Os01g37490	0.91	0.39	0.953333	0.55	dlcB	microtubule motor [Zea mays]
LOC_Os01g37590	30.05	11.7267	8.02667	4.35667	NPF6.2	PREDICTED: protein NRT1/ PTR FAMILY 6.2 isoform X1 [Oryza sativa Japonica Group]
LOC_Os01g37670	0.826667	0.846667	2.23333	1.67	-	Os07g0122900 [Oryza sativa Japonica Group]
LOC_Os01g37710	0.19	0.0933333	0.243333	0.266667	-	Os01g0557700 [Oryza sativa Japonica Group]
LOC_Os01g37750	4.59667	5.75667	2.02	3.94	GSTU6	PREDICTED: probable glutathione S-transferase GSTU6 [Oryza sativa Japonica Group]
LOC_Os01g37910	268.837	98.2533	198.317	135.733	-	PREDICTED: vacuolar-processing enzyme [Oryza sativa Japonica Group]
LOC_Os01g38100	0.326667	0.413333	0.813333	0.746667	-	Os01g0561500 [Oryza sativa Japonica Group]
LOC_Os01g38110	0.3	0.5	2.28	1.28667	CYP76M7	PREDICTED: ent-cassadiene C11-alpha-hydroxylase 1-like [Oryza sativa Japonica Group]
LOC_Os01g38229	166.763	203.437	94.43	111.01	FKBP70	PREDICTED: 70 kDa peptidyl-prolyl isomerase isoform X1 [Oryza sativa Japonica Group]
LOC_Os01g38310	0.001	0.1	0.263333	0.0666667	-	BKRF1 encodes EBNA-1 protein,latent cycle gene-like [Oryza sativa Japonica Group]
LOC_Os01g38359	53.9667	56.2567	27.16	31.0333	FKBP65	PREDICTED: peptidyl-prolyl cis-trans isomerase FKBP65 isoform X1 [Oryza sativa Japonica Group]
LOC_Os01g38510	0.6	1.68	0.303333	0.486667	At2g45070	PREDICTED: protein transport protein Sec61 subunit beta [Oryza sativa Japonica Group]
LOC_Os01g38520	0.0466667	0.0666667	0.001	0.13	-	Ribonuclease H-like domain [Saccharum hybrid cultivar R570]
LOC_Os01g38580	9.39667	18.3267	8.85333	8.99	CCD8A	PREDICTED: carotenoid cleavage dioxygenase 8 homolog A, chloroplastic [Oryza sativa Japonica Group]
LOC_Os01g38610	15.2633	5.34667	30.2633	10.5967	BHLH87	Os01g0566800, partial [Oryza sativa Japonica Group]
LOC_Os01g38990	12.68	14.0533	5.12	7.65333	SLC25A16	PREDICTED: mitochondrial substrate carrier family protein P [Oryza sativa Japonica Group]
LOC_Os01g39020	1.67	3.79667	1.55667	1.97333	HSFA6B	PREDICTED: heat stress transcription factor A-6a [Oryza sativa Japonica Group]
LOC_Os01g39040	0.166667	0.0533333	0.226667	0.146667	LOB	Os01g0571500, partial [Oryza sativa Japonica Group]
LOC_Os01g39280	0.3	0.226667	0.72	1.25667	PDX11	PREDICTED: probable pyridoxal 5'-phosphate synthase subunit PDX1.1 [Oryza sativa Japonica Group]
LOC_Os01g39330	13	17.7633	5.27667	16.9567	BHLH	helix-loop-helix DNA-binding domain containing protein [Zea mays]
LOC_Os01g39600	2.29333	5.99333	3.39	3.17667	SRF8	PREDICTED: probable leucine-rich repeat receptor-like protein kinase At5g63930 [Oryza sativa Japonica Group]
LOC_Os01g39690	0.001	0.17	0.05	0.0266667	-	Os01g0578800, partial [Oryza sativa Japonica Group]
LOC_Os01g39790	10.84	10.6467	27.8133	27.7033	aiiM	esterase [Zea mays]
LOC_Os01g39830	13.7067	20.0933	10.46	9.51	Os01g0580200	PREDICTED: beta-galactosidase 2 [Oryza sativa Japonica Group]
LOC_Os01g39860	20.0233	16.3433	11.16	6.41	ACO1	Os01g0580500, partial [Oryza sativa Japonica Group]
LOC_Os01g39970	1.1	1.18333	0.936667	2.61333	PUB35	PREDICTED: U-box domain-containing protein 35 [Oryza sativa Japonica Group]
LOC_Os01g40070	140.7	192.067	94.1733	110.57	-	Os01g0582600 [Oryza sativa Japonica Group]
LOC_Os01g40094	97.7067	181.91	23.5133	35.7467	Os01g0583100	PREDICTED: probable protein phosphatase 2C 6 isoform X1 [Oryza sativa Japonica Group]
LOC_Os01g40180	0.22	0.04	0.293333	0.11	-	Os05g0532400 [Oryza sativa Japonica Group]
LOC_Os01g40190	8.67667	20.32	4.82	7.75333	-	PREDICTED: formin-like protein 20 [Oryza sativa Japonica Group]
LOC_Os01g40260	5.06	6.96	0.79	2.36	WRKY50	PREDICTED: WRKY transcription factor SUSIBA2 [Oryza sativa Japonica Group]
LOC_Os01g40290	0.766667	0.58	0.136667	0.146667	-	Os02g0216300, partial [Oryza sativa Japonica Group]
LOC_Os01g40310	86.5267	40.9167	98.7967	66.24	-	PREDICTED: uncharacterized protein LOC4327654 [Oryza sativa Japonica Group]
LOC_Os01g40580	1.65333	1.43667	0.8	0.946667	HIR1	PREDICTED: hypersensitive-induced response protein 1 [Oryza sativa Japonica Group]
LOC_Os01g40680	0.356667	0.656667	1.22	0.77	PCMP-H24	PREDICTED: pentatricopeptide repeat-containing protein At4g02750 [Oryza sativa Japonica Group]
LOC_Os01g40720	0.576667	0.966667	1.46667	1.28333	PCMP-H42	Os01g0589900 [Oryza sativa Japonica Group]
LOC_Os01g40760	0.0533333	0.32	0.46	0.393333	-	PREDICTED: uncharacterized protein LOC9272094 [Oryza sativa Japonica Group]
LOC_Os01g40870	9.92333	13.2167	2.79667	3.42333	ALDH2C4	PREDICTED: aldehyde dehydrogenase family 2 member C4 [Oryza sativa Japonica Group]
LOC_Os01g41010	9.67333	14.23	8.03333	6.97	-	protein MARD1-like isoform X2 [Aegilops tauschii subsp. tauschii] [Aegilops tauschii]
LOC_Os01g41160	1.29333	0.356667	0.373333	0.223333	FOXRED1	Os01g0594700 [Oryza sativa Japonica Group]
LOC_Os01g41200	1.45667	1.41333	0.866667	0.623333	ATX1	PREDICTED: LOC100281997 isoform X1 [Zea mays]
LOC_Os01g41240	48.33	19.74	8.82	8.8	KAI2	PREDICTED: probable esterase KAI2 [Oryza sativa Japonica Group]
LOC_Os01g41420	16.68	8.85333	6.51333	20.3233	AVT1	amino acid transporter-like [Oryza sativa Japonica Group]
LOC_Os01g41430	2.34333	3.14	1.55667	1.64667	TOGT1	PREDICTED: scopoletin glucosyltransferase [Oryza sativa Japonica Group]
LOC_Os01g41510	0.116667	0.23	0.273333	0.383333	CBL5	PREDICTED: calcineurin B-like protein 5 isoform X3 [Oryza sativa Japonica Group]
LOC_Os01g41650	3.57	3.42333	7.44333	6.99333	PCMP-H42	PREDICTED: pentatricopeptide repeat-containing protein At4g13650-like [Oryza brachyantha]
LOC_Os01g41710	3358.03	2346.64	7020.99	4293.14	CAB2R	PREDICTED: chlorophyll a-b binding protein 2, chloroplastic [Oryza sativa Japonica Group]
LOC_Os01g41720	0.293333	0.96	0.113333	0.0766667	-	Os01g0601000 [Oryza sativa Japonica Group]
LOC_Os01g41730	14.1333	10.9733	3.2	3.47667	At2g42960	serine/threonine protein kinase-like [Oryza sativa Japonica Group]
LOC_Os01g41750	1.77	1.46667	0.676667	0.59	RLP12	PREDICTED: receptor-like protein 12 [Oryza sativa Japonica Group]
LOC_Os01g41770	0.263333	0.453333	0.123333	0.326667	GSO2	PREDICTED: probable leucine-rich repeat receptor-like protein kinase At1g35710 [Oryza sativa Japonica Group]
LOC_Os01g41890	0.97	1.53667	0.546667	0.656667	RPP13	MLA6 protein-like [Oryza sativa Japonica Group]
LOC_Os01g41900	49.0633	70.5667	18.11	25.9033	DIVARICATA	transcription factor SRM1-like [Aegilops tauschii subsp. tauschii] [Aegilops tauschii]
LOC_Os01g41990	6.47	5.78	3.64333	11.1767	CML12	PREDICTED: probable calcium-binding protein CML12 [Oryza sativa Japonica Group]
LOC_Os01g42000	0.343333	0.273333	0.406667	0.74	-	PREDICTED: brain acid soluble protein 1 [Oryza sativa Japonica Group]
LOC_Os01g42024	0.293333	0.656667	0.333333	0.82	-	Os01g0604900 [Oryza sativa Japonica Group]
LOC_Os01g42030	2.35	4.89	1.85	1.30333	SPAC644.07	PREDICTED: AAA-ATPase At3g50940 [Oryza sativa Japonica Group]
LOC_Os01g42040	0.37	0.486667	0.773333	0.693333	UBC37	ubiquitin conjugating enzyme-like [Oryza sativa Japonica Group]
LOC_Os01g42050	0.86	0.883333	1.87667	1.46	DNLZ	PREDICTED: DNL-type zinc finger protein [Setaria italica]
LOC_Os01g42070	0.57	0.883333	2.05	1.66667	KIF19	PREDICTED: kinesin-like protein KIF19 [Oryza sativa Japonica Group]
LOC_Os01g42190	15.6333	23.3433	27.1833	39.6967	dnajb6-a	PREDICTED: dnaJ homolog subfamily B member 7 [Oryza sativa Japonica Group]
LOC_Os01g42234	20.2967	21.4033	5.14	8.59333	BAT1	PREDICTED: amino-acid permease BAT1 homolog isoform X1 [Oryza sativa Japonica Group]
LOC_Os01g42280	5.42333	4.26333	10.2167	7.47667	CRR21	PREDICTED: pentatricopeptide repeat-containing protein At5g55740, chloroplastic [Oryza sativa Japonica Group]
LOC_Os01g42320	0.0866667	0.153333	0.126667	0.37	ASPG1	nucleoid DNA-binding protein cnd41-like [Oryza sativa Japonica Group]
LOC_Os01g42350	0.00333333	0.001	0.03	0.04	ABCG34	PDR-like ABC transporter [Oryza sativa Japonica Group]
LOC_Os01g42370	0.7	1.35333	0.253333	0.163333	ABCG35	Os01g0609200 [Oryza sativa Japonica Group]
LOC_Os01g42380	13.6933	25.07	6.27	13.3233	ABCG36	PREDICTED: ABC transporter G family member 36 [Oryza sativa Japonica Group]
LOC_Os01g42410	12.1367	25.7367	11.2967	17.9133	ABCG37	PREDICTED: ABC transporter G family member 37 isoform X1 [Oryza sativa Japonica Group]
LOC_Os01g42510	5.42333	4.26333	2.00667	1.95667	-	PREDICTED: A disintegrin and metalloproteinase with thrombospondin motifs 7 [Oryza sativa Japonica Group]
LOC_Os01g42690	1.79667	3.54333	0.88	1.02333	DDB_G0282005	PREDICTED: acyl-protein thioesterase 1 homolog 1 [Oryza sativa Japonica Group]
LOC_Os01g42700	68.34	133.083	44.52	74.1033	-	uncharacterized LOC100277217 [Zea mays]
LOC_Os01g42710	2.11667	2.83333	5.88333	5.39	LOL5	PREDICTED: fibrous sheath CABYR-binding protein [Oryza sativa Japonica Group]
LOC_Os01g42730	22.7	28.3033	10.0767	27.9467	At2g27360	PREDICTED: GDSL esterase/lipase At1g28570 [Oryza sativa Japonica Group]
LOC_Os01g42780	0.97	0.403333	3.98667	1.95	-	PREDICTED: ervatamin-C [Oryza sativa Japonica Group]
LOC_Os01g42790	1.43333	2.33667	0.37	0.506667	SAG39	cysteine proteinase-like [Oryza sativa Japonica Group]
LOC_Os01g42810	0.383333	0.503333	0.39	0.83	TBL1	PREDICTED: protein trichome birefringence-like 1 [Oryza sativa Japonica Group]
LOC_Os01g42860	60.1333	98.7667	35.1933	38.1833	-	protease inhibitor-like [Oryza sativa Japonica Group]
LOC_Os01g43080	4.02333	5.04667	1.98	3.00333	ERI2	PREDICTED: ERI1 exoribonuclease 2 [Oryza sativa Japonica Group]
LOC_Os01g43140	3.96	4.12333	3.23	1.93	-	alpha/beta-Hydrolases superfamily protein [Zea mays]
LOC_Os01g43230	29.7267	9.26	9.98667	5.95667	-	-
LOC_Os01g43270	4.53667	1.26667	2.82333	1.03	AS	PREDICTED: hydroquinone glucosyltransferase [Oryza sativa Japonica Group]
LOC_Os01g43280	0.446667	0.846667	0.193333	0.413333	AS	PREDICTED: hydroquinone glucosyltransferase [Oryza sativa Japonica Group]
LOC_Os01g43290	1.68333	1.71667	0.993333	0.85	-	hypothetical protein OsI_02901 [Oryza sativa Indica Group]
LOC_Os01g43350	3.08667	3.48	1.81333	1.65	PHY1	PREDICTED: mitogen-activated protein kinase kinase kinase 7 [Oryza sativa Japonica Group]
LOC_Os01g43410	73.0367	83.9367	42.04	105.697	CPK3	PREDICTED: calcium-dependent protein kinase 3 [Oryza sativa Japonica Group]
LOC_Os01g43440	0.126667	0.2	0.293333	0.553333	TMM	Os01g0623000 [Oryza sativa Japonica Group]
LOC_Os01g43460	10.0833	21.6133	3.45667	39.0133	SLAH3	PREDICTED: S-type anion channel SLAH2 isoform X1 [Oryza sativa Japonica Group]
LOC_Os01g43480	32.0667	42.4333	6.47667	19.92	atad1a	PREDICTED: peroxisomal biogenesis factor 6 [Oryza sativa Japonica Group]
LOC_Os01g43510	0.34	0.73	0.253333	0.163333	-	Os01g0623900 [Oryza sativa Japonica Group]
LOC_Os01g43550	3.43333	7.66333	1.54	4.39333	WRKY22	PREDICTED: WRKY transcription factor 22 [Oryza sativa Japonica Group]
LOC_Os01g43580	26.1233	48.1433	14.64	14.39	KINESIN-13A	PREDICTED: kinesin-13A [Oryza sativa Japonica Group]
LOC_Os01g43590	2.78333	4.45667	1.27	0.886667	HSFC1A	heat shock factor RHSF13 [Oryza sativa Japonica Group]
LOC_Os01g43610	9.70667	21.2367	4.51	5.05667	OFP7	PREDICTED: transcription repressor OFP1 [Oryza sativa Japonica Group]
LOC_Os01g43650	6.58	8.25	2.73	5.36667	WRKY28	PREDICTED: probable WRKY transcription factor 71 [Oryza sativa Japonica Group]
LOC_Os01g43750	3.21333	4.43	1.81667	3.87333	CYP72A15	PREDICTED: cytochrome P450 72A15 [Oryza sativa Japonica Group]
LOC_Os01g43844	15.7967	17.18	21.3133	37.9967	CYP72A15	PREDICTED: cytochrome P450 72A11 [Oryza sativa Japonica Group]
LOC_Os01g43851	0.796667	0.313333	0.32	0.48	-	PREDICTED: cytochrome P450 72A14 [Oryza sativa Japonica Group]
LOC_Os01g43870	47.0367	83.4667	22.96	69.6633	ctdspl2	PREDICTED: CTD small phosphatase-like protein 2 isoform X2 [Oryza brachyantha]
LOC_Os01g43910	47.2733	63.7133	30.2467	33.3867	MPK10	PREDICTED: mitogen-activated protein kinase 10 isoform X2 [Oryza sativa Japonica Group]
LOC_Os01g43950	7.98667	8.61333	3.17333	3.63667	IBH1	PREDICTED: transcription factor PAR2 [Oryza sativa Japonica Group]
LOC_Os01g43980	0.623333	0.7	1.52667	1.09	PIF1	Os01g0630700 [Oryza sativa Japonica Group]
LOC_Os01g44069	10.43	11.4233	5.67333	4.68333	GPAT1	PREDICTED: glycerol-3-phosphate acyltransferase 1 [Oryza sativa Japonica Group]
LOC_Os01g44110	10.1567	7.91	20.2167	14.4067	At2g42960	PREDICTED: probable receptor-like protein kinase At2g42960 [Oryza sativa Japonica Group]
LOC_Os01g44120	6.73333	10.7833	3.97	3.09333	-	PREDICTED: uncharacterized protein LOC4326675 [Oryza sativa Japonica Group]
LOC_Os01g44170	0.0266667	0.0133333	0.13	0.08	-	Os01g0632300 [Oryza sativa Japonica Group]
LOC_Os01g44220	5.5	4.47333	13.93	9.50667	SH2	PREDICTED: glucose-1-phosphate adenylyltransferase large subunit 1, chloroplastic/amyloplastic [Oryza sativa Japonica Group]
LOC_Os01g44360	2.32	3.57	1.81333	1.62667	CBSX3	PREDICTED: CBS domain-containing protein CBSX3, mitochondrial [Oryza sativa Japonica Group]
LOC_Os01g44390	5.34	3.05333	26.6133	20.4933	RL6	PREDICTED: protein RADIALIS-like 2 [Oryza sativa Japonica Group]
LOC_Os01g44970	5.21	7.34	4.06333	1.77667	At1g48100	PREDICTED: polygalacturonase At1g48100 isoform X1 [Oryza sativa Japonica Group]
LOC_Os01g44980	1.61333	2.11333	3.66333	2.08	PDF1B	PREDICTED: peptide deformylase 1B, chloroplastic-like [Oryza sativa Japonica Group]
LOC_Os01g45020	0.51	1.46	0.52	0.603333	PAH1	Os01g0637100 [Oryza sativa Japonica Group]
LOC_Os01g45110	0.513333	0.206667	0.323333	0.313333	TOGT1	PREDICTED: anthocyanin 3'-O-beta-glucosyltransferase [Oryza sativa Japonica Group]
LOC_Os01g45140	0.123333	0.08	0.476667	0.0533333	TOGT1	PREDICTED: scopoletin glucosyltransferase [Oryza sativa Japonica Group]
LOC_Os01g45274	802.013	501.707	1671.22	1204.95	-	Os01g0639900, partial [Oryza sativa Japonica Group]
LOC_Os01g45520	0.463333	0.263333	0.26	0.22	SD22	S-receptor kinase S-receptor kinase-like [Oryza sativa Japonica Group]
LOC_Os01g45550	4.88333	8.69667	2.72	2.81333	PIN3A	PREDICTED: probable auxin efflux carrier component 3a [Oryza sativa Japonica Group]
LOC_Os01g45659	0.346667	1.65	0.673333	0.166667	-	hypothetical protein SORBI_003G236500 [Sorghum bicolor]
LOC_Os01g45670	3.25	3.66	7.33333	5.84333	-	-
LOC_Os01g45830	7.51667	4.16333	10.0233	10.93	MOT2	PREDICTED: molybdate transporter 2 [Oryza sativa Japonica Group]
LOC_Os01g45840	0.466667	0.593333	1.06667	1.17333	PCMP-E44	Os01g0646000 [Oryza sativa Japonica Group]
LOC_Os01g45914	576.397	450.217	1586.53	1106.45	-	unknown [Oryza sativa Indica Group]
LOC_Os01g45990	28.9533	17.38	11.37	20.9233	AKT1	PREDICTED: potassium channel AKT1 [Oryza sativa Japonica Group]
LOC_Os01g46030	0.646667	0.256667	0.923333	0.23	At5g20050	PREDICTED: probable receptor-like protein kinase At5g20050 [Oryza sativa Japonica Group]
LOC_Os01g46040	0.556667	0.533333	0.84	1.06667	GTE3	PREDICTED: transcription factor GTE4 [Oryza sativa Japonica Group]
LOC_Os01g46230	0.336667	0.633333	1.34	1.1	PCMP-H87	Os01g0651100, partial [Oryza sativa Japonica Group]
LOC_Os01g46250	0.55	0.6	0.526667	0.25	Os01g0651200	lipase-like protein [Oryza sativa Japonica Group]
LOC_Os01g46260	0.54	0.236667	0.186667	0.196667	At5g45910	PREDICTED: GDSL esterase/lipase At1g28600 [Oryza sativa Japonica Group]
LOC_Os01g46290	3.17333	6.10333	1.56667	1.77	Os01g0651800	PREDICTED: phospholipase A1-II 3 [Oryza sativa Japonica Group]
LOC_Os01g46340	10.7367	22.86	8.73	9.38667	At4g04980	PREDICTED: protein CHUP1, chloroplastic [Oryza sativa Japonica Group]
LOC_Os01g46370	0.466667	0.296667	0.71	0.523333	Os01g0652300	Os01g0652300 [Oryza sativa Japonica Group]
LOC_Os01g46380	32.6133	40.7467	85.16	86.4	Os05g0573700	PREDICTED: ketol-acid reductoisomerase, chloroplastic-like [Oryza sativa Japonica Group]
LOC_Os01g46430	0.0833333	0.253333	0.0466667	0.08	mshA	PREDICTED: D-inositol 3-phosphate glycosyltransferase [Oryza sativa Japonica Group]
LOC_Os01g46440	0.143333	0.61	0.001	0.0866667	-	Os01g0653300 [Oryza sativa Japonica Group]
LOC_Os01g46570	26.3833	53.63	20.36	21.2167	ctps2	PREDICTED: CTP synthase [Oryza sativa Japonica Group]
LOC_Os01g46580	10.62	19.25	9.25	10.63	ARPC2A	PREDICTED: actin-related protein 2/3 complex subunit 2A [Oryza sativa Japonica Group]
LOC_Os01g46600	0.16	1.32667	0.001	0.23	-	seed maturation protein PM41 [Zea mays]
LOC_Os01g46720	42.8067	32.8867	155.67	118.58	PAP14	PREDICTED: probable plastid-lipid-associated protein 14, chloroplastic [Oryza sativa Japonica Group]
LOC_Os01g46760	13.69	22.6167	4.82333	8.83333	Os01g0656200	PREDICTED: probable protein phosphatase 2C 8 [Oryza sativa Japonica Group]
LOC_Os01g46800	3.01	4.54333	0.506667	10.4433	WRKY41	PREDICTED: probable WRKY transcription factor 53 [Oryza sativa Japonica Group]
LOC_Os01g46810	4.94667	5.21	7.74	10.1967	CENPF	PREDICTED: myosin-13 [Oryza sativa Japonica Group]
LOC_Os01g46870	0.613333	1.54667	0.326667	0.693333	CRF4	PREDICTED: pathogenesis-related genes transcriptional activator PTI6 [Oryza sativa Japonica Group]
LOC_Os01g46950	3.73	7.68333	2.47	2.55	YMR099C	Aldose 1-epimerase-like [Oryza sativa Japonica Group]
LOC_Os01g46970	9.75	18.3033	5.04	5.54333	CPRF1	PREDICTED: common plant regulatory factor 1 isoform X1 [Oryza sativa Japonica Group]
LOC_Os01g47050	1.7	2.24	1.84	0.946667	At3g61590	PREDICTED: F-box/kelch-repeat protein At3g61590 [Oryza sativa Japonica Group]
LOC_Os01g47070	45.4067	58.86	13.1933	11.7833	CHIT3	PREDICTED: acidic endochitinase [Oryza sativa Japonica Group]
LOC_Os01g47130	0.28	0.2	0.05	0.16	-	Os01g0520260 [Oryza sativa Japonica Group]
LOC_Os01g47180	0.623333	0.98	1.00333	1.41667	WEX	PREDICTED: Werner Syndrome-like exonuclease [Oryza sativa Japonica Group]
LOC_Os01g47262	56.7033	72.5567	28.9433	28.8267	AMSH2	PREDICTED: AMSH-like ubiquitin thioesterase 2 isoform X2 [Oryza sativa Japonica Group]
LOC_Os01g47290	0.09	0.146667	0.473333	0.686667	-	Os01g0661750 [Oryza sativa Japonica Group]
LOC_Os01g47400	51.91	210.117	19.11	23.9033	MAN1	PREDICTED: mannan endo-1,4-beta-mannosidase 1 [Oryza sativa Japonica Group]
LOC_Os01g47450	9.85333	7.27	16.55	14.1467	CTPA1	Os01g0664000 [Oryza sativa Japonica Group]
LOC_Os01g47460	11.0567	13.8467	5.64333	6.42667	-	Magnesium transporter CorA-like family protein [Zea mays]
LOC_Os01g47470	10.01	9.61333	4.84333	6.81667	At2g42960	PREDICTED: probable receptor-like protein kinase At2g42960 [Oryza sativa Japonica Group]
LOC_Os01g47570	6.28	3.13667	3.06333	5.12	-	PREDICTED: uncharacterized protein LOC9268670 [Oryza sativa Japonica Group]
LOC_Os01g47580	7.43	14.2733	0.29	2.27333	LPP2	PREDICTED: lipid phosphate phosphatase 2 [Oryza sativa Japonica Group]
LOC_Os01g47630	24.43	7.21667	8.36333	6.50667	-	PREDICTED: uncharacterized protein LOC4326862 [Oryza sativa Japonica Group]
LOC_Os01g47635	0.69	1.38667	1.01667	0.563333	At4g18260	PREDICTED: cytochrome b561 domain-containing protein At2g30890 [Oryza sativa Japonica Group]
LOC_Os01g47670	0.001	0.146667	0.001	0.466667	-	Os01g0667000, partial [Oryza sativa Japonica Group]
LOC_Os01g47680	13.75	14.1867	9.51	19.33	At1g29970	PREDICTED: 60S ribosomal protein L18a-like protein [Oryza sativa Japonica Group]
LOC_Os01g47730	82.68	69.1133	31.0667	69.71	RABA1F	PREDICTED: ras-related protein RABA1f [Oryza sativa Japonica Group]
LOC_Os01g47760	120.117	223.037	51.0267	148.79	GRXS5	PREDICTED: monothiol glutaredoxin-S5 [Oryza sativa Japonica Group]
LOC_Os01g47820	0.586667	0.253333	0.526667	0.17	At1g34300	PREDICTED: putative receptor protein kinase ZmPK1 [Oryza sativa Japonica Group]
LOC_Os01g47900	2.36333	0.796667	2.19333	2.03667	At5g24080	receptor protein kinase-like [Oryza sativa Japonica Group]
LOC_Os01g48000	6.09	5.06667	2.83	5.15	At5g24080	receptor protein kinase-like [Oryza sativa Japonica Group]
LOC_Os01g48020	0.926667	1.65	0.803333	0.89	At1g34300	Os01g0670300 [Oryza sativa Japonica Group]
LOC_Os01g48030	0.443333	1.33	0.393333	1.52667	-	hypothetical protein OsI_14455 [Oryza sativa Indica Group]
LOC_Os01g48040	0.196667	0.513333	0.0566667	0.193333	At1g34300	Os01g0670600, partial [Oryza sativa Japonica Group]
LOC_Os01g48190	93.6767	114.943	52.8567	117.687	DI19-3	PREDICTED: protein DEHYDRATION-INDUCED 19 homolog 3 [Oryza sativa Japonica Group]
LOC_Os01g48220	19.91	28.28	13.3	25.79	-	Os01g0672800, partial [Oryza sativa Japonica Group]
LOC_Os01g48320	13.6267	51.3967	12.4767	16.94	ASIL2	PREDICTED: trihelix transcription factor ASIL2 [Oryza sativa Japonica Group]
LOC_Os01g48370	38.4	42.8867	28.2833	59.7967	TULP1	PREDICTED: tubby-like F-box protein 1 [Oryza sativa Japonica Group]
LOC_Os01g48500	23.21	16.81	37.78	33.2167	-	PREDICTED: proline-rich receptor-like protein kinase PERK8 [Oryza sativa Japonica Group]
LOC_Os01g48570	0.89	1.05667	0.516667	0.483333	At1g74360	expressed protein [Oryza sativa Japonica Group]
LOC_Os01g48610	2.74667	1.45333	1.64	1.24	-	unknown protein [Oryza sativa Japonica Group]
LOC_Os01g48640	1.39	0.426667	0.73	0.81	-	PREDICTED: uncharacterized protein LOC4325270 [Oryza sativa Japonica Group]
LOC_Os01g48660	0.133333	0.376667	0.00666667	0.0466667	-	Os01g0678400, partial [Oryza sativa Japonica Group]
LOC_Os01g48740	0.966667	1.32667	1.14333	2.76333	nep1	Os01g0679500 [Oryza sativa Japonica Group]
LOC_Os01g48750	0.83	1.45	1.00667	2.13667	nep2	chloroplast nucleoid DNA binding protein-like [Oryza sativa Japonica Group]
LOC_Os01g48800	0.596667	0.08	0.776667	0.2	PUP4	PREDICTED: probable purine permease 4 [Oryza sativa Japonica Group]
LOC_Os01g48874	15.2267	11.3333	18.85	24.1033	WSD1	PREDICTED: O-acyltransferase WSD1 [Oryza sativa Japonica Group]
LOC_Os01g48900	0.0533333	0.0633333	0.166667	0.103333	-	PREDICTED: dynamin-related protein 5A [Oryza sativa Japonica Group]
LOC_Os01g48910	18.2533	23.4467	9.9	10.1367	LACS4	PREDICTED: long chain acyl-CoA synthetase 4 isoform X1 [Oryza sativa Japonica Group]
LOC_Os01g48940	2.26667	1.46333	2.94333	2.48667	-	hypothetical protein [Oryza sativa Japonica Group]
LOC_Os01g48950	2.87667	6.64333	3.83	5.59	-	PREDICTED: uncharacterized protein LOC4324397 [Oryza sativa Japonica Group]
LOC_Os01g48960	85.8267	98.29	38.56	41.84	Os01g0681900	PREDICTED: glutamate synthase 1 [NADH], chloroplastic isoform X1 [Oryza sativa Japonica Group]
LOC_Os01g48990	67.8633	50.64	109.6	92.6667	GLYK	PREDICTED: D-glycerate 3-kinase, chloroplastic isoform X1 [Oryza sativa Japonica Group]
LOC_Os01g49020	0.0733333	0.37	0.38	0.366667	-	-
LOC_Os01g49024	0.19	0.556667	0.68	0.32	PSS3	Phosphatidylserine synthase I-like [Oryza sativa Japonica Group]
LOC_Os01g49110	0.14	0.383333	0.39	0.416667	PTAR1	protein prenyltransferase alpha subunit-like [Oryza sativa Japonica Group]
LOC_Os01g49200	1.61	2.03667	3.8	3.71667	MAP65-3	PREDICTED: 65-kDa microtubule-associated protein 3 [Oryza sativa Japonica Group]
LOC_Os01g49210	7.67	7.48	5.42	3.67333	-	Os01g0686000, partial [Oryza sativa Japonica Group]
LOC_Os01g49230	1.85333	0.78	0.97	0.806667	-	glucosyltransferase NTGT2-like [Oryza sativa Japonica Group]
LOC_Os01g49240	0.01	0.02	0.31	0.403333	GT2	PREDICTED: cinnamate beta-D-glucosyltransferase [Oryza sativa Japonica Group]
LOC_Os01g49310	23.0767	24.28	11.9067	34.8367	-	PREDICTED: uncharacterized protein LOC4324116 [Oryza sativa Japonica Group]
LOC_Os01g49320	29.4333	28.5833	11.59	14.87	-	PREDICTED: acidic endochitinase [Oryza sativa Japonica Group]
LOC_Os01g49380	4.22333	5.49333	2.47	3.04667	CSE	PREDICTED: caffeoylshikimate esterase [Oryza sativa Japonica Group]
LOC_Os01g49430	0.97	0.75	0.396667	0.34	HSP70	PREDICTED: heat shock cognate 70 kDa protein-like [Oryza sativa Japonica Group]
LOC_Os01g49470	21.8833	20.5567	47.1467	48.0633	SPAC2F3.16	Os01g0689451 [Oryza sativa Japonica Group]
LOC_Os01g49560	5.35333	5.89667	2.12	2.91333	-	Os01g0690200 [Oryza sativa Japonica Group]
LOC_Os01g49630	0.126667	0.273333	0.0266667	0.33	-	unknown protein [Oryza sativa Japonica Group]
LOC_Os01g49640	0.33	0.133333	0.0533333	0.08	-	Os01g0691100, partial [Oryza sativa Japonica Group]
LOC_Os01g49670	9.01333	11.8567	26.46	21.86	-	cytidylyltransferase domain protein [Zea mays]
LOC_Os01g49720	1.28	0.82	1.51667	2.32	GSTU6	PREDICTED: probable glutathione S-transferase GSTU6 [Oryza sativa Japonica Group]
LOC_Os01g49730	2.78	1.30333	3.58	3.07	-	Os01g0692200, partial [Oryza sativa Japonica Group]
LOC_Os01g49740	13.0733	8.40333	35.03	21.25	PMI2	Os01g0692300 [Oryza sativa Japonica Group]
LOC_Os01g49820	7.94667	12.54	3.76	9.79	LPP2	PREDICTED: lipid phosphate phosphatase 2 [Oryza sativa Japonica Group]
LOC_Os01g49880	0.143333	0.263333	0.05	0.0466667	-	hypothetical protein [Oryza sativa Japonica Group]
LOC_Os01g49910	1.20333	0.7	0.613333	0.483333	At3g47570	PREDICTED: probable LRR receptor-like serine/threonine-protein kinase At3g47570 [Oryza sativa Japonica Group]
LOC_Os01g49920	4.22333	2.91333	2.36333	1.85	At3g47570	Os01g0694100, partial [Oryza sativa Japonica Group]
LOC_Os01g50032	0.116667	0.296667	0.52	0.313333	NMT1	PREDICTED: phosphoethanolamine N-methyltransferase 1 [Oryza sativa Japonica Group]
LOC_Os01g50040	8.35667	13.01	6.15	8.98667	-	PREDICTED: uncharacterized protein LOC4323891 [Oryza sativa Japonica Group]
LOC_Os01g50080	2.56667	2.14333	1.64	1.17333	ABCB4	PREDICTED: ABC transporter B family member 4 isoform X2 [Oryza sativa Japonica Group]
LOC_Os01g50100	9.25333	19.9067	1.36	6.49	ABCB10	ABC transporter B family member 4 [Glycine soja]
LOC_Os01g50170	5.37	5.38	1.97667	4.14667	nep1	PREDICTED: aspartic proteinase nepenthesin-1 [Oryza sativa Japonica Group]
LOC_Os01g50200	14.9833	18.36	7.83	9.70667	RhGT1	PREDICTED: UDP-glycosyltransferase 88B1 [Oryza sativa Japonica Group]
LOC_Os01g50259	0.283333	0.226667	0.0533333	0.243333	-	Os01g0697400 [Oryza sativa Japonica Group]
LOC_Os01g50350	0.876667	0.623333	0.001	0.0766667	-	Os01g0698800, partial [Oryza sativa Japonica Group]
LOC_Os01g50370	18.5933	41.04	1.78667	10.2467	mkkA	NPKL1 [Oryza sativa Japonica Group]
LOC_Os01g50400	14.16	42.0333	2.24	11.8767	mkkA	PREDICTED: mitogen-activated protein kinase kinase kinase NPK1 [Oryza sativa Japonica Group]
LOC_Os01g50410	40.4067	41.01	6.11333	15.6733	mkkA	PREDICTED: mitogen-activated protein kinase kinase kinase 2 [Oryza sativa Japonica Group]
LOC_Os01g50420	41.22	41.9567	10.2233	18.41	mkkA	PREDICTED: mitogen-activated protein kinase kinase kinase 3 [Oryza sativa Japonica Group]
LOC_Os01g50440	4.17	5.93	3.71	2.78	-	plasma membrane associated protein [Zea mays]
LOC_Os01g50450	68.9233	45.86	38.0267	25.6567	-	PREDICTED: retinitis pigmentosa 1-like 1 protein [Setaria italica]
LOC_Os01g50460	30.2067	11.6167	6.04	2.99	SWEET2B	PREDICTED: bidirectional sugar transporter SWEET2b [Oryza sativa Japonica Group]
LOC_Os01g50610	2.12667	1.54333	0.88	1.11667	SAMT	PREDICTED: salicylate carboxymethyltransferase [Oryza sativa Japonica Group]
LOC_Os01g50616	3.46	7.18667	2.95	3.8	SFH6	PREDICTED: phosphatidylinositol/phosphatidylcholine transfer protein SFH6 [Oryza sativa Japonica Group]
LOC_Os01g50622	24.6867	32.1367	52.67	71.1067	BBD1	PREDICTED: bifunctional nuclease 1 [Oryza sativa Japonica Group]
LOC_Os01g50680	0.42	0.626667	0.21	0.226667	SBT5.4	PREDICTED: subtilisin-like protease SBT5.4 [Oryza sativa Japonica Group]
LOC_Os01g50700	0.773333	3.04	0.233333	0.363333	RAB25	PREDICTED: chaperone protein dnaJ 10 [Oryza sativa Japonica Group]
LOC_Os01g50720	17.82	15.48	8.85	14.4133	MYB2	PREDICTED: myb-related protein Hv33 [Oryza sativa Japonica Group]
LOC_Os01g50730	1.21	1.29667	2.53667	2.73	PAPS2	PREDICTED: nuclear poly(A) polymerase 4 [Oryza sativa Japonica Group]
LOC_Os01g50750	4.42667	4.48667	4.21333	1.89667	At4g11680	PREDICTED: E3 ubiquitin-protein ligase At4g11680 [Oryza sativa Japonica Group]
LOC_Os01g50800	0.0566667	0.06	0.166667	0.23	-	Os05g0319000 [Oryza sativa Japonica Group]
LOC_Os01g50840	29.7333	15.03	38.9867	21.4233	At1g23390	PREDICTED: F-box/kelch-repeat protein At1g23390 [Oryza sativa Japonica Group]
LOC_Os01g50849	10.02	8.72333	18.94	13.21	-	Os01g0704400 [Oryza sativa Japonica Group]
LOC_Os01g50900	1.81	2.00667	0.273333	1.66667	Os01g0705100	PREDICTED: germin-like protein 1-2 [Oryza sativa Japonica Group]
LOC_Os01g50910	13.2167	58.6733	6.89333	10.2733	LEA3	PREDICTED: late embryogenesis abundant protein, group 3 [Oryza sativa Japonica Group]
LOC_Os01g50940	28.4767	46.78	2.01667	10.9633	AIB	PREDICTED: transcription factor bHLH13 [Oryza sativa Japonica Group]
LOC_Os01g50980	0.01	0.001	0.0433333	0.0766667	CUL1	PREDICTED: cullin-1 [Oryza sativa Japonica Group]
LOC_Os01g51050	2.80333	1.13667	0.956667	0.296667	JAL19	PREDICTED: jacalin-related lectin 19 [Oryza sativa Japonica Group]
LOC_Os01g51140	36.33	25.3733	7.46	28.0833	BHLH87	PREDICTED: transcription factor bHLH69 [Oryza sativa Japonica Group]
LOC_Os01g51230	0.266667	0.693333	0.373333	0.49	IQD1	PREDICTED: protein IQ-DOMAIN 1 isoform X2 [Oryza sativa Japonica Group]
LOC_Os01g51260	0.503333	1.37	1.01333	0.486667	MYB26	PREDICTED: myb-related protein Zm38 [Oryza sativa Japonica Group]
LOC_Os01g51280	15.3367	21.1167	10.4333	21.5633	surE	PREDICTED: 5'-nucleotidase SurE [Oryza sativa Japonica Group]
LOC_Os01g51310	0.276667	2.14	0.0766667	0.166667	-	Os01g0710100 [Oryza sativa Japonica Group]
LOC_Os01g51320	2.26	0.91	1.25333	1.87667	PAO5	PREDICTED: probable polyamine oxidase 5 [Oryza sativa Japonica Group]
LOC_Os01g51420	18.9733	15.5233	9.62	8.82667	CBL10	PREDICTED: calcineurin B-like protein 10 isoform X1 [Oryza sativa Japonica Group]
LOC_Os01g51570	57.5033	89.1	13.5367	30.3567	-	PREDICTED: glucan endo-1,3-beta-glucosidase GII [Oryza sativa Japonica Group]
LOC_Os01g51670	73.1	93.9933	43.9833	59.7333	-	Os02g0216300, partial [Oryza sativa Japonica Group]
LOC_Os01g51690	2.07	5.79	0.366667	2.01667	WRKY51	PREDICTED: probable WRKY transcription factor 23 [Oryza sativa Japonica Group]
LOC_Os01g51754	6.90333	6.36	17.1633	17.9167	AMY3	PREDICTED: alpha-amylase 3, chloroplastic [Oryza sativa Japonica Group]
LOC_Os01g51790	0.233333	0.213333	0.44	0.513333	PCMP-H61	Os01g0715700 [Oryza sativa Japonica Group]
LOC_Os01g51810	0.2	0.336667	0.76	0.89	PCMP-H12	PREDICTED: pentatricopeptide repeat-containing protein At1g08070, chloroplastic [Oryza sativa Japonica Group]
LOC_Os01g51860	2.14	2.3	9.06667	5.51	VDE1	PREDICTED: LOW QUALITY PROTEIN: violaxanthin de-epoxidase, chloroplastic, partial [Oryza brachyantha]
LOC_Os01g51870	25.8133	27.8767	8.76	11.2667	TMT1	hypothetical protein OsI_03515 [Oryza sativa Indica Group]
LOC_Os01g51890	16.5733	66.4233	4.96333	30.4467	IP5P3	PREDICTED: type IV inositol polyphosphate 5-phosphatase 3 [Oryza sativa Japonica Group]
LOC_Os01g51920	140.17	385.063	32.6833	311.843	At1g74320	PREDICTED: probable choline kinase 2 [Oryza sativa Japonica Group]
LOC_Os01g52070	0.126667	0.0566667	0.001	0.01	Os01g0718700	RecName: Full=Potassium channel KAT6
LOC_Os01g52100	1.22	2.86667	1.16333	1.09	-	PREDICTED: uncharacterized protein LOC4324694 [Oryza sativa Japonica Group]
LOC_Os01g52110	65.3967	95.8533	171.98	186.817	RCHY1	PREDICTED: E3 ubiquitin-protein ligase MIEL1 [Oryza sativa Japonica Group]
LOC_Os01g52120	0.796667	1.31667	0.963333	0.5	-	Os04g0290433 [Oryza sativa Japonica Group]
LOC_Os01g52140	0.07	0.0733333	0.39	0.243333	-	CASC3/Barentsz eIF4AIII binding [Zea mays]
LOC_Os01g52160	0.68	0.67	1.76	0.64	ATX1	PREDICTED: copper transport protein ATX1 [Oryza brachyantha]
LOC_Os01g52170	50.89	41.4167	27.5033	20.9467	HCF101	PREDICTED: fe-S cluster assembly factor HCF101, chloroplastic isoform X2 [Oryza sativa Japonica Group]
LOC_Os01g52240	924.173	449.577	1676.57	997.22	CAB2R	PREDICTED: chlorophyll a-b binding protein of LHCII type 1 [Oryza sativa Japonica Group]
LOC_Os01g52250	5.62333	4.16	11.4	9.56667	SS4	PREDICTED: probable starch synthase 4, chloroplastic/amyloplastic isoform X1 [Oryza sativa Japonica Group]
LOC_Os01g52260	26.0433	30.54	13.6133	15.5567	SAT1	PREDICTED: probable serine acetyltransferase 1 [Oryza sativa Japonica Group]
LOC_Os01g52320	0.3	0.23	0.11	0.0666667	RGA2	NBS-LRR-like protein [Oryza sativa Japonica Group]
LOC_Os01g52330	0.54	0.833333	0.413333	0.34	RGA2	NBS-LRR-like protein [Oryza sativa Japonica Group]
LOC_Os01g52380	0.05	0.0833333	0.186667	0.0733333	RGA2	NBS-LRR-like protein [Oryza sativa Japonica Group]
LOC_Os01g52480	2.97	2.62333	1.33333	1.97	-	Senescence-associated protein 12 [Zea mays]
LOC_Os01g52514	1.20667	0.746667	0.593333	0.506667	Os01g0723500	PREDICTED: B3 domain-containing protein Os01g0723500 [Oryza sativa Japonica Group]
LOC_Os01g52570	1.14333	1.44667	0.333333	0.983333	LFS	PREDICTED: lachrymatory-factor synthase [Oryza sativa Japonica Group]
LOC_Os01g52610	1.07	1.78667	0.763333	0.806667	Os01g0725400	PREDICTED: CASP-like protein 3A1 [Oryza sativa Japonica Group]
LOC_Os01g52680	0.576667	0.293333	0.196667	0.166667	MADS32	PREDICTED: MADS-box transcription factor 32 [Oryza sativa Japonica Group]
LOC_Os01g52690	1.15667	5.76	1.61	1.21333	PDF1	PREDICTED: DNA-directed RNA polymerase II subunit RPB1 [Oryza sativa Japonica Group]
LOC_Os01g52710	17.7967	13.38	8.11667	16.16	GAUT15	PREDICTED: probable galacturonosyltransferase 15 isoform X1 [Oryza sativa Japonica Group]
LOC_Os01g52730	19.5667	29.6133	6.36667	16.4933	-	PREDICTED: uncharacterized protein LOC4323915 [Oryza sativa Japonica Group]
LOC_Os01g52750	8.39667	3.66	6.1	4.53667	AIR3	PREDICTED: subtilisin-like protease SBT5.6 [Oryza sativa Japonica Group]
LOC_Os01g52780	2.48667	4.02333	1.8	1.77333	HVA22F	HVA22-like protein f [Zea mays]
LOC_Os01g52790	14.7467	18.52	5.6	8.67667	CYP72A14	PREDICTED: cytochrome P450 72A14 [Oryza sativa Japonica Group]
LOC_Os01g52830	0.103333	0.273333	0.0133333	0.0666667	-	oil body-associated protein 2B-like [Aegilops tauschii subsp. tauschii] [Aegilops tauschii]
LOC_Os01g52880	0.176667	0.31	0.126667	0.44	PII-2	PREDICTED: piriformospora indica-insensitive protein 2 [Oryza sativa Japonica Group]
LOC_Os01g52980	3.55	2.44333	1.73	2.52333	At3g58900	Os01g0730200, partial [Oryza sativa Japonica Group]
LOC_Os01g53020	32.8233	17.6967	51.0733	43.11	dnaJ	PREDICTED: protein CAJ1 [Oryza sativa Japonica Group]
LOC_Os01g53040	2.07333	1.33333	2.21	3.18333	WRKY65	PREDICTED: probable WRKY transcription factor 65 [Oryza sativa Japonica Group]
LOC_Os01g53090	26.7833	17.6833	7.40333	6.01	-	PREDICTED: pathogen-related protein-like [Oryza sativa Japonica Group]
LOC_Os01g53210	0.523333	0.236667	0.906667	1.25667	NRAMP3	Os01g0733001, partial [Oryza sativa Japonica Group]
LOC_Os01g53220	13.82	31.2	16.7933	58.03	HSFC1B	PREDICTED: heat stress transcription factor C-1b [Oryza sativa Japonica Group]
LOC_Os01g53330	3.51667	1.64	10.14	8.02667	RhGT1	PREDICTED: anthocyanidin 5,3-O-glucosyltransferase [Oryza sativa Japonica Group]
LOC_Os01g53430	0.0833333	0.03	0.1	0.173333	RhGT1	PREDICTED: anthocyanidin 5,3-O-glucosyltransferase [Oryza sativa Japonica Group]
LOC_Os01g53460	0.29	0.0466667	0.573333	0.35	RhGT1	Os01g0736300, partial [Oryza sativa Japonica Group]
LOC_Os01g53470	0.816667	1.39	0.28	0.363333	At1g64065	Os01g0736500, partial [Oryza sativa Japonica Group]
LOC_Os01g53570	0.313333	0.146667	0.08	0.0333333	ALMT9	PREDICTED: aluminum-activated malate transporter 9 [Oryza sativa Japonica Group]
LOC_Os01g53650	0.0866667	0.776667	0.02	0.12	Os01g0738400	PREDICTED: zinc finger CCCH domain-containing protein 10 [Oryza sativa Japonica Group]
LOC_Os01g53710	32.6267	27.0967	14.24	29.18	Plip	Protein-tyrosine phosphatase mitochondrial 1-like protein [Aegilops tauschii]
LOC_Os01g53750	0.613333	0.75	1.53333	1.59667	At5g56590	PREDICTED: glucan endo-1,3-beta-glucosidase 13 [Oryza sativa Japonica Group]
LOC_Os01g53779	1.41667	1.09333	3.17	2.33333	-	Os01g0740300 [Oryza sativa Japonica Group]
LOC_Os01g53820	0.67	0.546667	0.0533333	0.001	-	unnamed protein product [Oryza sativa Japonica Group]
LOC_Os01g53860	0.0966667	0.16	0.001	0.176667	-	Os01g0741700 [Oryza sativa Japonica Group]
LOC_Os01g53880	47.9	40.2967	33.5	70.5667	IAA6	PREDICTED: auxin-responsive protein IAA6 isoform X1 [Oryza sativa Japonica Group]
LOC_Os01g53910	11.59	9.78333	15.6467	20.91	At4g29120	PREDICTED: probable 3-hydroxyisobutyrate dehydrogenase-like 1, mitochondrial [Oryza sativa Japonica Group]
LOC_Os01g53920	4.98333	9.56667	1.5	19.3733	HSL1	PREDICTED: receptor-like protein kinase HSL1 [Oryza sativa Japonica Group]
LOC_Os01g53980	9.28333	10.6867	2.75333	7.35333	IQD31	PREDICTED: protein IQ-DOMAIN 14 [Oryza sativa Japonica Group]
LOC_Os01g53990	9.08	13.06	1.44	0.903333	PME53	PREDICTED: probable pectinesterase 53 [Oryza sativa Japonica Group]
LOC_Os01g54030	0.346667	0.193333	0.923333	1.02333	-	PREDICTED: NADP-dependent malic enzyme [Oryza sativa Japonica Group]
LOC_Os01g54050	12.2367	4.47667	5.24333	5.54667	AHP4	PREDICTED: pseudo histidine-containing phosphotransfer protein 1 isoform X1 [Oryza sativa Japonica Group]
LOC_Os01g54170	0.87	0.326667	0.666667	0.46	-	Os01g0745000 [Oryza sativa Japonica Group]
LOC_Os01g54210	5.1	11.61	5.45333	5.85	GATA12	PREDICTED: GATA transcription factor 12 [Oryza sativa Japonica Group]
LOC_Os01g54270	0.09	0.05	0.00666667	0.00666667	CCD8B	PREDICTED: carotenoid cleavage dioxygenase 8 homolog B, chloroplastic isoform X1 [Oryza sativa Japonica Group]
LOC_Os01g54340	64.9333	65.3667	53.1467	133.95	-	plant-specific domain TIGR01615 family protein [Zea mays]
LOC_Os01g54350	10.2167	11.31	8.69333	19.0067	HT1	PREDICTED: serine/threonine-protein kinase HT1 [Oryza sativa Japonica Group]
LOC_Os01g54370	1.91667	3.15667	3.73	4.05	PYRC	PREDICTED: dihydroorotase, mitochondrial [Oryza sativa Japonica Group]
LOC_Os01g54380	0.316667	0.336667	0.67	0.663333	At2g27800	PREDICTED: pentatricopeptide repeat-containing protein At2g27800, mitochondrial [Oryza sativa Japonica Group]
LOC_Os01g54390	6.16667	5.43333	11.0267	9.48	-	RNA-binding S4 [Zea mays]
LOC_Os01g54400	55.72	34.3133	49.2567	70.4667	VQ4	PREDICTED: VQ motif-containing protein 4 [Oryza sativa Japonica Group]
LOC_Os01g54420	0.71	1.12333	1.15667	1.50667	DRP5A	PREDICTED: dynamin-related protein 5A [Oryza sativa Japonica Group]
LOC_Os01g54450	0.03	0.0366667	0.296667	0.001	-	Os01g0748300 [Oryza sativa Japonica Group]
LOC_Os01g54470	0.123333	0.236667	0.916667	0.566667	At5g45670	PREDICTED: GDSL esterase/lipase At4g18970 [Oryza sativa Japonica Group]
LOC_Os01g54480	29.1567	48.06	16.2867	48.6833	drkC	PREDICTED: serine/threonine-protein kinase HT1 [Oryza sativa Japonica Group]
LOC_Os01g54510	40.1167	48.9767	21.6767	65.1067	CAD1	PREDICTED: MACPF domain-containing protein CAD1 [Oryza sativa Japonica Group]
LOC_Os01g54515	0.0633333	0.913333	0.01	0.283333	NPF4.3	PREDICTED: protein NRT1/ PTR FAMILY 4.5 [Oryza sativa Japonica Group]
LOC_Os01g54520	0.0233333	0.0966667	0.001	0.0133333	-	lipoprotein-like [Oryza sativa Japonica Group]
LOC_Os01g54560	46.51	56.8567	30.5333	73.6533	TPS7	PREDICTED: probable alpha,alpha-trehalose-phosphate synthase [UDP-forming] 7 [Oryza sativa Japonica Group]
LOC_Os01g54670	11.9467	38.1667	9.07333	29.85	CCDC25	PREDICTED: coiled-coil domain-containing protein 25 [Oryza sativa Japonica Group]
LOC_Os01g54700	6.99667	10.9867	2.59333	15.3233	PERK5	PREDICTED: proline-rich receptor-like protein kinase PERK2 [Oryza sativa Japonica Group]
LOC_Os01g54860	30.64	39.52	15.1967	14.2533	At1g06550	PREDICTED: 3-hydroxyisobutyryl-CoA hydrolase-like protein 5 [Oryza sativa Japonica Group]
LOC_Os01g54890	0.616667	0.553333	1.11667	0.606667	PTI5	Os01g0752500 [Oryza sativa Japonica Group]
LOC_Os01g54950	0.463333	0.246667	0.08	0.24	SPBC1703.11	Os01g0753150 [Oryza sativa Japonica Group]
LOC_Os01g55000	45.1833	75.6467	47.45	26.62	-	PREDICTED: RNA-binding motif protein, X-linked-like-3 [Oryza brachyantha]
LOC_Os01g55070	0.213333	0.416667	1.02	0.61	At3g58590	PREDICTED: pentatricopeptide repeat-containing protein At3g58590 [Oryza sativa Japonica Group]
LOC_Os01g55100	15.7733	34.6467	11.99	21.18	PCF7	PREDICTED: transcription factor PCF7 [Oryza sativa Japonica Group]
LOC_Os01g55110	16.7133	32.8867	13.5667	26.3533	ATL41	PREDICTED: RING-H2 finger protein ATL39 [Oryza sativa Japonica Group]
LOC_Os01g55120	0.05	0.0566667	0.03	0.156667	-	Os01g0756000 [Oryza sativa Japonica Group]
LOC_Os01g55160	20.12	18.6667	4.80333	12.62	-	PREDICTED: uncharacterized protein LOC4325140 [Oryza sativa Japonica Group]
LOC_Os01g55190	30.6467	66.6333	28.0333	23.0533	-	Os01g0531400 [Oryza sativa Japonica Group]
LOC_Os01g55240	41.2133	30.3433	19.99	68.9267	GA2OX1	PREDICTED: gibberellin 2-beta-dioxygenase [Oryza sativa Japonica Group]
LOC_Os01g55270	1.10667	3.19667	15.9933	9.80333	Cacybp	PREDICTED: calcyclin-binding protein [Oryza sativa Japonica Group]
LOC_Os01g55280	13.0067	24.6767	7.72333	6.89667	ICR4	Os01g0757600 [Oryza sativa Japonica Group]
LOC_Os01g55340	3.68333	6.99667	2.26	2.60333	CDF1	PREDICTED: cyclic dof factor 2 [Oryza sativa Japonica Group]
LOC_Os01g55370	4.34333	6.97	2.72	4.41333	-	Phosphatidate cytidylyltransferase 1 [Dichanthelium oligosanthes]
LOC_Os01g55450	3.15	2.07	4.18333	3.09333	CIPK12	PREDICTED: CBL-interacting protein kinase 12 [Oryza sativa Japonica Group]
LOC_Os01g55500	3.56667	6.19667	2.86667	5.88667	NAT2	PREDICTED: nucleobase-ascorbate transporter 2 [Oryza sativa Japonica Group]
LOC_Os01g55510	81.58	51.7533	45.9033	103.597	-	PREDICTED: dynein light chain LC6, flagellar outer arm [Oryza sativa Japonica Group]
LOC_Os01g55560	0.33	1.09	0.453333	0.64	Os01g0760900	PREDICTED: probable protein ABIL5 [Oryza sativa Japonica Group]
LOC_Os01g55570	72.7	55.2533	157.237	120.233	CURT1C	PREDICTED: protein CURVATURE THYLAKOID 1C, chloroplastic [Oryza sativa Japonica Group]
LOC_Os01g55610	1.85667	1.19	0.42	0.703333	NPF1.2	PREDICTED: protein NRT1/ PTR FAMILY 1.2 [Oryza sativa Japonica Group]
LOC_Os01g55670	6.27	3.72667	12.6867	10.0533	-	Os01g0762300, partial [Oryza sativa Japonica Group]
LOC_Os01g55690	0.396667	0.576667	0.11	0.146667	GLUA1	PREDICTED: glutelin type-A 1 [Oryza sativa Japonica Group]
LOC_Os01g55720	4.97	12.7467	6.61	6.48667	-	PREDICTED: uncharacterized protein LOC4327029 [Oryza sativa Japonica Group]
LOC_Os01g55820	1.91333	4.23333	2.25333	1.69667	PDCB3	PREDICTED: PLASMODESMATA CALLOSE-BINDING PROTEIN 3 [Oryza sativa Japonica Group]
LOC_Os01g55960	0.436667	0.683333	1.14333	0.853333	PCMP-E13	pentatricopeptide (PPR) repeat protein-like [Oryza sativa Japonica Group]
LOC_Os01g55974	1.50333	2.26	3.48	4.46333	DCTD	PREDICTED: deoxycytidylate deaminase [Oryza sativa Japonica Group]
LOC_Os01g56010	0.123333	0.396667	0.27	0.57	Os01g0765400	PREDICTED: serpin-Z1 [Oryza sativa Japonica Group]
LOC_Os01g56030	0.106667	0.0933333	0.293333	0.12	CML41	PREDICTED: probable calcium-binding protein CML41 [Oryza sativa Japonica Group]
LOC_Os01g56090	0.163333	0.393333	0.606667	0.603333	-	ATP synthase subunit delta [Anthurium amnicola]
LOC_Os01g56160	0.126667	0.106667	0.146667	0.57	-	Os01g0767200 [Oryza sativa Japonica Group]
LOC_Os01g56210	0.0266667	0.05	0.0466667	0.27	-	Os01g0768032 [Oryza sativa Japonica Group]
LOC_Os01g56220	4.15333	5.38667	2.65	4.35667	-	PREDICTED: uncharacterized protein LOC4325504 [Oryza sativa Japonica Group]
LOC_Os01g56235	0.28	0.92	0.253333	0.223333	At4g15545	expressed protein [Oryza sativa Japonica Group]
LOC_Os01g56240	15.4267	11.63	5.86667	10.71	SAUR41	PREDICTED: auxin-responsive protein SAUR71 [Oryza sativa Japonica Group]
LOC_Os01g56260	0.566667	0.386667	0.2	0.243333	-	HGWP repeat containing protein-like [Oryza sativa Japonica Group]
LOC_Os01g56300	66.2567	119.083	31.5367	71.07	patl1	PREDICTED: protein PAT1 homolog 1 [Oryza sativa Japonica Group]
LOC_Os01g56320	2.06	4.13333	4.38333	3.88	SBT2.5	PREDICTED: subtilisin-like protease SBT2.2 [Oryza sativa Japonica Group]
LOC_Os01g56330	33.2	23.25	15.7833	44.1633	FER	PREDICTED: receptor-like protein kinase FERONIA [Oryza sativa Japonica Group]
LOC_Os01g56370	1.89667	1.10667	0.993333	0.633333	WSD1	Os01g0770100 [Oryza sativa Japonica Group]
LOC_Os01g56380	6.2	2.02	5.20667	2.86667	TYDC2	PREDICTED: tyrosine decarboxylase 1 [Oryza sativa Japonica Group]
LOC_Os01g56420	15.56	6.67667	8.54333	6.74667	COPT1	PREDICTED: copper transporter 1 [Oryza sativa Japonica Group]
LOC_Os01g56450	8.24	5.09667	9.07	4.32667	At3g15810	PREDICTED: protein LURP-one-related 5 [Oryza sativa Japonica Group]
LOC_Os01g56540	0.696667	0.75	1.46333	1.08	SUVR3	Os01g0772150 [Oryza sativa Japonica Group]
LOC_Os01g56560	14.2933	24.6833	9.65667	13.4333	zgc:73324	PREDICTED: coenzyme Q-binding protein COQ10 homolog, mitochondrial [Oryza sativa Japonica Group]
LOC_Os01g56570	0.633333	0.91	0.0966667	0.51	XYLT2	PREDICTED: beta-glucuronosyltransferase GlcAT14A [Oryza sativa Japonica Group]
LOC_Os01g56630	9.11667	14.3167	6.98	8.86	Dym	PREDICTED: dymeclin [Oryza sativa Japonica Group]
LOC_Os01g56660	0.0766667	0.143333	0.163333	0.0466667	-	Os01g0773400 [Oryza sativa Japonica Group]
LOC_Os01g56690	0.72	2	0.0233333	2.00333	-	Os01g0773800 [Oryza sativa Japonica Group]
LOC_Os01g56730	0.583333	0.38	1.02	0.736667	-	PREDICTED: F-box/FBD/LRR-repeat protein At1g13570 isoform X2 [Oryza sativa Japonica Group]
LOC_Os01g56740	0.0366667	0.001	0.09	0.0366667	-	Os01g0774300 [Oryza sativa Japonica Group]
LOC_Os01g56750	0.001	0.04	0.106667	0.0533333	-	Os01g0774300 [Oryza sativa Japonica Group]
LOC_Os01g56810	8.23	10.2967	1.09667	3.05	CKX5	PREDICTED: cytokinin dehydrogenase 5 isoform X1 [Oryza sativa Japonica Group]
LOC_Os01g56850	4.72333	5.21	4.5	9.38667	-	Os01g0774100 [Oryza sativa Japonica Group]
LOC_Os01g56860	7.74	9.90667	4.89667	5.77667	WDR13	PREDICTED: WD repeat-containing protein 13 [Oryza sativa Japonica Group]
LOC_Os01g56940	0.69	0.876667	0.48	1.07333	EXO1	PREDICTED: exonuclease 1 isoform X1 [Oryza sativa Japonica Group]
LOC_Os01g56990	2.17667	2.05667	5.40333	4.14333	UVR8	PREDICTED: ultraviolet-B receptor UVR8 isoform X3 [Oryza sativa Japonica Group]
LOC_Os01g57020	0.283333	0.51	0.203333	0.373333	UFC	PREDICTED: protein UPSTREAM OF FLC [Oryza sativa Japonica Group]
LOC_Os01g57030	1.08333	1.18333	0.703333	0.146667	-	Os01g0778300 [Oryza sativa Japonica Group]
LOC_Os01g57050	2.73	3.27333	1.96333	0.673333	-	PREDICTED: uncharacterized protein LOC9270584 [Oryza sativa Japonica Group]
LOC_Os01g57073	17.7233	28.0833	11.72	14.73	PXM16	PREDICTED: zinc-metallopeptidase, peroxisomal [Oryza sativa Japonica Group]
LOC_Os01g57082	1.63	1.15667	4.66667	4.12333	PXM16	Os01g0779100 [Oryza sativa Japonica Group]
LOC_Os01g57150	1.37333	4.52	2.14	3.28	-	PREDICTED: formin-like protein 16 [Oryza sativa Japonica Group]
LOC_Os01g57230	0.0433333	0.133333	0.01	0.0533333	At5g03250	PREDICTED: BTB/POZ domain-containing protein At5g03250 isoform X2 [Oryza sativa Japonica Group]
LOC_Os01g57240	11.5933	15.0233	7.41667	10.1667	ULT1	PREDICTED: protein ULTRAPETALA 1 [Oryza sativa Japonica Group]
LOC_Os01g57250	27.2433	29.95	57.0333	46.8133	-	PREDICTED: dirigent protein 10 [Oryza sativa Japonica Group]
LOC_Os01g57270	0.813333	1.27333	0.403333	1.71333	RGA2	NBS-LRR-like protein [Oryza sativa Japonica Group]
LOC_Os01g57350	16.0867	16.3967	18.45	37.8867	SPHK2	PREDICTED: sphingosine kinase 2 isoform X1 [Oryza sativa Japonica Group]
LOC_Os01g57370	0.0833333	0.2	0.0666667	0.06	CNGC4	PREDICTED: cyclic nucleotide-gated ion channel 4 [Oryza sativa Japonica Group]
LOC_Os01g57410	5.4	5.06333	12.2	8.54	At1g09900	PREDICTED: pentatricopeptide repeat-containing protein At1g09900 [Oryza sativa Japonica Group]
LOC_Os01g57420	34.0333	76.6	13.3333	20.0933	DGK5	PREDICTED: diacylglycerol kinase 5 isoform X1 [Oryza sativa Japonica Group]
LOC_Os01g57440	0.57	1.45667	0.443333	0.54	DCLRE1B	DNA cross-link repair 1B-like protein [Oryza sativa Japonica Group]
LOC_Os01g57450	18.5333	25.6667	12.0467	12.6067	-	universal stress protein PHOS32-like [Aegilops tauschii subsp. tauschii] [Aegilops tauschii]
LOC_Os01g57470	0.633333	2.76333	0.001	0.001	PBP1	PREDICTED: calcium-binding protein PBP1 [Oryza sativa Japonica Group]
LOC_Os01g57510	0.14	0.296667	0.156667	0.13	SD18	PREDICTED: receptor-like serine/threonine-protein kinase SD1-8 [Oryza sativa Japonica Group]
LOC_Os01g57580	1.49667	0.683333	1.38667	1.42667	BHLH123	PREDICTED: transcription factor bHLH123 [Oryza sativa Japonica Group]
LOC_Os01g57610	1.45	1.20667	0.776667	2.03667	GH3.1	PREDICTED: probable indole-3-acetic acid-amido synthetase GH3.1 [Oryza sativa Japonica Group]
LOC_Os01g57650	3.16333	7.55667	2.96667	3.6	-	MRP interacting 1 [Zea mays]
LOC_Os01g57690	2.89	4.81333	3.11333	1.67333	-	PREDICTED: uclacyanin-2 [Oryza sativa Japonica Group]
LOC_Os01g57700	0.826667	0.78	0.346667	0.226667	-	Os01g0786700 [Oryza sativa Japonica Group]
LOC_Os01g57710	4.43333	3.93	8.73	3.79333	-	Os01g0786800, partial [Oryza sativa Japonica Group]
LOC_Os01g57730	8.76	6.67667	2.78667	6.66	PER56	PREDICTED: peroxidase 56 [Oryza sativa Japonica Group]
LOC_Os01g57735	0.07	0.303333	0.15	0.186667	-	Os01g0787300 [Oryza sativa Japonica Group]
LOC_Os01g57740	20.28	35.76	12.54	14.7467	-	Os01g0787400, partial [Oryza sativa Japonica Group]
LOC_Os01g57840	3.61667	10.89	4.02	3.98333	-	unnamed protein product [Oryza sativa Japonica Group]
LOC_Os01g57854	10.2167	14.9267	3.77333	3.64667	PME2.1	PREDICTED: pectinesterase [Oryza sativa Japonica Group]
LOC_Os01g57945	2.12667	1.19	2.69	0.686667	petD	cytochrome b6/f complex subunit IV (chloroplast) [Oryza sativa Indica Group]
LOC_Os01g57946	0.001	0.173333	0.001	0.001	rpoA	Chloroplast RNA polymerase alpha chain [Oryza sativa Japonica Group]
LOC_Os01g58039	0.643333	0.313333	0.153333	0.266667	ycf70	unnamed protein product (chloroplast) [Oryza nivara]
LOC_Os01g58049	6.14	5.59	12.4633	12.76	ycf4	photosystem I assembly protein ycf4 (chloroplast) [Oryza australiensis]
LOC_Os01g58100	0.683333	0.646667	0.03	0.0233333	-	PREDICTED: aureusidin synthase [Oryza sativa Japonica Group]
LOC_Os01g58130	7.59	22.5167	4.78667	9.75	-	PREDICTED: uncharacterized protein LOC4324132 [Oryza sativa Japonica Group]
LOC_Os01g58140	51.3667	57.2467	28.4167	31.9833	-	PREDICTED: uncharacterized protein LOC4324133 [Oryza sativa Japonica Group]
LOC_Os01g58150	23.08	62.47	8.75333	17.99	-	Os01g0794100, partial [Oryza sativa Japonica Group]
LOC_Os01g58194	7.16333	8.67333	3.81	3.48333	Os01g0794400	PREDICTED: probable nucleoredoxin 2 isoform X1 [Oryza sativa Japonica Group]
LOC_Os01g58220	67.86	82.15	47.8833	97.3133	GOS2	PREDICTED: protein translation factor SUI1 homolog isoform X1 [Oryza sativa Japonica Group]
LOC_Os01g58240	2.20667	2.59667	1.39667	0.916667	SBT3.5	PREDICTED: subtilisin-like protease SBT3.5 isoform X1 [Oryza sativa Japonica Group]
LOC_Os01g58290	3.55333	3.01333	7.85	6.25333	SBT3.5	PREDICTED: subtilisin-like protease SBT3.5 [Oryza sativa Japonica Group]
LOC_Os01g58310	1.15	1.42	0.756667	2.12333	-	unknown protein [Oryza sativa Japonica Group]
LOC_Os01g58420	188.057	363.5	114.417	238.183	ERF4	PREDICTED: ethylene-responsive transcription factor 8 [Oryza sativa Japonica Group]
LOC_Os01g58444	3.64	4.02667	2.60667	1.82	-	Os01g0797900 [Oryza sativa Japonica Group]
LOC_Os01g58500	1.85667	2.39	0.53	2.10667	-	PREDICTED: uncharacterized protein LOC4327628 [Oryza sativa Japonica Group]
LOC_Os01g58510	1.53667	2.49	0.366667	1.63667	At5g45440	PREDICTED: probable disease resistance protein At5g45440 [Oryza sativa Japonica Group]
LOC_Os01g58530	5.77333	6.23	3.05	7.35667	At1g12280	PREDICTED: probable disease resistance protein At4g27220 isoform X1 [Oryza sativa Japonica Group]
LOC_Os01g58550	87.4667	115.283	35.8933	65.84	tag	DNA-3-methyladenine glycosylase 1 [Dichanthelium oligosanthes]
LOC_Os01g58610	0.0666667	0.303333	0.1	0.1	-	Os01g0800266 [Oryza sativa Japonica Group]
LOC_Os01g58620	20.0567	26.3533	7.52333	10.5467	-	PREDICTED: uncharacterized protein LOC4327955 [Oryza sativa Japonica Group]
LOC_Os01g58630	0.546667	0.5	1.09	0.923333	PCMP-E57	PREDICTED: pentatricopeptide repeat-containing protein At1g33350 [Oryza sativa Japonica Group]
LOC_Os01g58670	0.43	0.233333	0.836667	0.323333	NSFBx	PREDICTED: probable F-box protein At5g04010 [Oryza sativa Japonica Group]
LOC_Os01g58730	1.01333	1.80667	0.656667	0.536667	BG2	beta-1,3-glucanase precursor [Oryza sativa Japonica Group]
LOC_Os01g58754	1.29333	0.876667	2.11667	1.04667	-	-
LOC_Os01g58760	0.986667	0.686667	1.41	1.07667	-	Basic leucine zipper 23, partial [Dichanthelium oligosanthes]
LOC_Os01g58800	3.19667	8.22333	1.77667	3.6	-	PREDICTED: WAS/WASL-interacting protein family member 3-like [Setaria italica]
LOC_Os01g58850	0.0966667	7.24333	0.0833333	1.18667	EDL3	PREDICTED: EID1-like F-box protein 3 [Oryza sativa Japonica Group]
LOC_Os01g58910	4.67	0.803333	6.44667	4.37667	At5g07050	PREDICTED: WAT1-related protein At5g07050 [Oryza sativa Japonica Group]
LOC_Os01g59000	2.74667	2.1	4.98333	4.58	CYP94A1	PREDICTED: cytochrome P450 94B3 [Oryza sativa Japonica Group]
LOC_Os01g59050	0.98	0.27	0.956667	0.863333	CYP94A1	PREDICTED: cytochrome P450 94B3-like [Oryza brachyantha]
LOC_Os01g59080	169.01	130.657	279.327	217.863	-	PREDICTED: uncharacterized protein LOC4327543 [Oryza sativa Japonica Group]
LOC_Os01g59090	62.4167	34.3033	78.5967	83.69	PPD6	PREDICTED: psbP domain-containing protein 6, chloroplastic [Oryza sativa Japonica Group]
LOC_Os01g59120	3.04	5.59333	5.98667	6.83333	CYCB1-1	PREDICTED: cyclin-B1-1 isoform X1 [Oryza sativa Japonica Group]
LOC_Os01g59200	0.106667	0.356667	0.13	0.0833333	MIZ1	Os01g0806400, partial [Oryza sativa Japonica Group]
LOC_Os01g59350	6.27667	4.47333	13.3733	14.9967	-	PREDICTED: transcription factor HBP-1b(c1) [Oryza sativa Japonica Group]
LOC_Os01g59550	0.896667	0.646667	1.36333	1.03667	At1g51810	PREDICTED: probable LRR receptor-like serine/threonine-protein kinase At1g51810 [Oryza sativa Japonica Group]
LOC_Os01g59680	0.0933333	0.326667	0.001	0.0666667	YLS9	Os01g0812100, partial [Oryza sativa Japonica Group]
LOC_Os01g59690	42.4033	58.6667	25.06	77.17	At4g18380	PREDICTED: F-box protein At4g18380 [Oryza sativa Japonica Group]
LOC_Os01g59730	4.44667	3.24667	2.41	2.06333	RPL30	PREDICTED: 60S ribosomal protein L30 [Oryza sativa Japonica Group]
LOC_Os01g59750	2.71	1.84	5.62333	5.07333	ZBP14	PREDICTED: 14 kDa zinc-binding protein isoform X2 [Oryza sativa Japonica Group]
LOC_Os01g59760	2.22333	2.40333	6.28	3.95667	DPBF3	PREDICTED: ABSCISIC ACID-INSENSITIVE 5-like protein 2 [Oryza sativa Japonica Group]
LOC_Os01g59780	0.28	0.2	0.0166667	0.001	WRI1	P0432B10.13 [Oryza sativa Japonica Group]
LOC_Os01g59970	33.88	19.5767	17.6967	10.0433	-	PREDICTED: uncharacterized protein LOC4327481 [Oryza sativa Japonica Group]
LOC_Os01g60000	0.37	0.46	0.716667	0.753333	PCMP-E28	Pentatricopeptide repeat-containing protein mitochondrial [Zea mays]
LOC_Os01g60010	0.48	0.843333	1.2	1.56667	At5g15010	PREDICTED: pentatricopeptide repeat-containing protein At5g15010, mitochondrial [Oryza sativa Japonica Group]
LOC_Os01g60020	27.0567	79.35	13.13	53.33	NAC68	PREDICTED: NAC domain-containing protein 68 [Oryza sativa Japonica Group]
LOC_Os01g60170	7.87333	10.7533	5.81333	11.7567	At2g38640	PREDICTED: protein LURP-one-related 8 [Oryza sativa Japonica Group]
LOC_Os01g60250	0.496667	1.17333	1.07667	1.08667	PCMP-E31	PREDICTED: pentatricopeptide repeat-containing protein At3g14730 [Oryza sativa Japonica Group]
LOC_Os01g60270	10.44	13.7133	6.42667	10.0833	WOX8	PREDICTED: WUSCHEL-related homeobox 8 [Oryza sativa Japonica Group]
LOC_Os01g60280	32.79	26.5067	13.68	15	At1g06840	PREDICTED: probable LRR receptor-like serine/threonine-protein kinase At1g06840 isoform X2 [Oryza sativa Japonica Group]
LOC_Os01g60309	19.52	29.0933	12.5233	13.64	-	PREDICTED: mucin-5AC-like [Oryza brachyantha]
LOC_Os01g60420	36.5333	30.3467	12.62	18.9233	Y-1	Os01g0819700, partial [Oryza sativa Japonica Group]
LOC_Os01g60430	0.753333	0.436667	0.926667	0.786667	PCMP-H34	pentatricopeptide repeat-containing protein [Hordeum vulgare subsp. vulgare] [Hordeum vulgare]
LOC_Os01g60540	0.143333	0.143333	0.001	0.0166667	WRKY62	TPA_inf: WRKY transcription factor 20 [Oryza sativa (japonica cultivar-group)] [Oryza sativa Japonica Group]
LOC_Os01g60600	15.8367	15.0433	0.653333	8.57333	WRKY46	WRKY transcription factor 64-like protein [Oryza sativa Japonica Group]
LOC_Os01g60640	71.32	44.1233	25.3	41.1067	WRKY46	PREDICTED: probable WRKY transcription factor 30 [Oryza sativa Japonica Group]
LOC_Os01g60670	1.68	3.26667	3.55	2.74333	IRK	PREDICTED: probable LRR receptor-like serine/threonine-protein kinase IRK [Oryza sativa Japonica Group]
LOC_Os01g60690	0.866667	0.603333	0.286667	0.536667	-	Os01g0822100 [Oryza sativa Japonica Group]
LOC_Os01g60730	8.76	21.2233	11.72	17.27	ATL72	PREDICTED: RING-H2 finger protein ATL74 [Oryza sativa Japonica Group]
LOC_Os01g60740	24.51	39.4167	53.9833	42.1433	-	PREDICTED: non-specific lipid-transfer protein 1 [Oryza sativa Japonica Group]
LOC_Os01g60770	16.9933	23.4733	51.7633	33.8367	EXPA2	PREDICTED: expansin-A2 [Oryza sativa Japonica Group]
LOC_Os01g60830	9.86667	2.85333	5.62	4.05	-	PREDICTED: uncharacterized protein LOC4327573 [Oryza sativa Japonica Group]
LOC_Os01g60850	0.883333	0.486667	6.73	3.56667	-	PREDICTED: IRK-interacting protein, partial [Phoenix dactylifera]
LOC_Os01g60900	0.553333	1.99333	1.04333	1.44	EPFL6	PREDICTED: EPIDERMAL PATTERNING FACTOR-like protein 8 isoform X2 [Oryza sativa Japonica Group]
LOC_Os01g60920	0.273333	0.39	0.663333	0.506667	-	F-box domain containing protein-like [Oryza sativa Japonica Group]
LOC_Os01g60930	8.95667	9.81333	4.2	4.97667	-	CBL-interacting serine/threonine-protein kinase 10 [Zea mays]
LOC_Os01g60940	2.16	2.65333	0.88	1.17333	-	PREDICTED: uncharacterized protein LOC4327580 [Oryza sativa Japonica Group]
LOC_Os01g60960	1.63	1.91333	0.89	0.83	LBD13	PREDICTED: LOB domain-containing protein 15 [Oryza sativa Japonica Group]
LOC_Os01g61044	9.33	12.45	10.0667	20.9767	slc38a6	PREDICTED: probable sodium-coupled neutral amino acid transporter 6 isoform X1 [Oryza sativa Japonica Group]
LOC_Os01g61070	5.82667	6.10333	1.47333	1.05333	ATX1	PREDICTED: copper transport protein ATX1 [Oryza sativa Japonica Group]
LOC_Os01g61080	32.7533	58.1367	14.59	157.52	WRKY33	PREDICTED: probable WRKY transcription factor 33 [Oryza sativa Japonica Group]
LOC_Os01g61110	0.3	0.113333	0.226667	0.136667	-	Os01g0826651 [Oryza sativa Japonica Group]
LOC_Os01g61120	28.58	12.1367	18.8133	21.0833	RER5	Os01g0826900, partial [Oryza sativa Japonica Group]
LOC_Os01g61160	9.50333	10.0067	4.99	4.91333	LAC3	PREDICTED: laccase-3 [Oryza sativa Japonica Group]
LOC_Os01g61190	6.03	5.51667	4.04	2.88333	EXO70B1	leucine zipper protein-like [Oryza sativa Japonica Group]
LOC_Os01g61200	2.38	1.08333	1.22667	0.556667	At1g58430	PREDICTED: GDSL esterase/lipase At1g58430 [Oryza sativa Japonica Group]
LOC_Os01g61250	0.453333	0.573333	1.20333	1.20333	At2g40280	PREDICTED: probable methyltransferase PMT23 [Oryza sativa Japonica Group]
LOC_Os01g61310	0.54	0.15	0.293333	0.06	G1L7	PREDICTED: protein G1-like7 [Oryza sativa Japonica Group]
LOC_Os01g61370	3.89333	5.14333	1.11667	1.27667	-	Os05g0470900 [Oryza sativa Japonica Group]
LOC_Os01g61460	30.4467	39.49	15.6633	35.65	ESK1	PREDICTED: protein trichome birefringence-like 28 isoform X1 [Oryza sativa Japonica Group]
LOC_Os01g61500	63.24	65.3267	26.75	36.5167	BAG4	PREDICTED: BAG family molecular chaperone regulator 4 [Oryza sativa Japonica Group]
LOC_Os01g61510	2.89333	5.22667	0.963333	2.50667	AMT2-3	PREDICTED: ammonium transporter 2 member 3 [Oryza sativa Japonica Group]
LOC_Os01g61570	0.976667	0.79	1.92	1.77	At2g40250	PREDICTED: GDSL esterase/lipase At2g40250 [Oryza sativa Japonica Group]
LOC_Os01g61610	5.13333	8.19667	0.11	0.886667	SRG1	PREDICTED: flavonol synthase/flavanone 3-hydroxylase [Oryza sativa Japonica Group]
LOC_Os01g61630	5.05667	3.35	7.30333	5.71667	At5g39980	PREDICTED: pentatricopeptide repeat-containing protein At5g39980, chloroplastic [Oryza sativa Japonica Group]
LOC_Os01g61680	36.2467	66.0333	14.5867	51.5167	At4g08330	PREDICTED: uncharacterized protein At4g08330, chloroplastic [Oryza sativa Japonica Group]
LOC_Os01g61690	1.43	1.85	0.88	2.82	SCPL27	PREDICTED: serine carboxypeptidase-like 27 [Oryza sativa Japonica Group]
LOC_Os01g61700	1.01667	1.77	1.19333	2.55667	clpS	Os01g0833600 [Oryza sativa Japonica Group]
LOC_Os01g61830	6.34333	9.35333	16.67	11.3567	Os01g0834700	PREDICTED: zinc finger CCCH domain-containing protein 11 [Oryza sativa Japonica Group]
LOC_Os01g61920	44.0233	45.9667	89.6267	60.0167	-	histone H4 [Zea mays]
LOC_Os01g61940	2.67333	4.13667	2.06667	2.10667	ABCG1	PREDICTED: ABC transporter G family member 6 [Oryza sativa Japonica Group]
LOC_Os01g61960	0.02	0.396667	0.001	0.0933333	Gpr107	PREDICTED: protein GPR107-like [Oryza sativa Japonica Group]
LOC_Os01g61990	37.03	37.3767	14.0767	31.88	At3g12360	ankyrin-repeat protein [Oryza sativa Japonica Group]
LOC_Os01g62010	3.76333	4.44333	2.17	1.29667	CSE	PREDICTED: caffeoylshikimate esterase [Oryza sativa Japonica Group]
LOC_Os01g62060	49.22	20.1667	59.0833	50.9767	-	GRMZM2G108723 [Zea mays]
LOC_Os01g62120	1.07	0.756667	2.21667	0.846667	-	hypothetical protein [Oryza sativa Japonica Group]
LOC_Os01g62190	5.64	7.88	2.23333	4.10667	ZAT8	PREDICTED: zinc finger protein ZAT8 [Oryza sativa Japonica Group]
LOC_Os01g62200	19.81	15.6433	5.58333	9.37333	UFC	PREDICTED: protein UPSTREAM OF FLC [Oryza sativa Japonica Group]
LOC_Os01g62220	0.116667	0.0566667	0.34	0.3	PCMP-E102	PREDICTED: pentatricopeptide repeat-containing protein At5g42450, mitochondrial [Oryza sativa Japonica Group]
LOC_Os01g62244	107.917	92.1033	43.4733	50.15	UBC7	PREDICTED: ubiquitin-conjugating enzyme E2 7 [Oryza sativa Japonica Group]
LOC_Os01g62260	19.0133	60.32	20.9767	20.6767	-	PREDICTED: osmotin-like protein [Oryza sativa Japonica Group]
LOC_Os01g62290	1.39667	1.9	7.9	4.29333	HSP70	PREDICTED: probable mediator of RNA polymerase II transcription subunit 37c [Oryza sativa Japonica Group]
LOC_Os01g62310	0.04	0.193333	0.001	0.156667	WOX5	PREDICTED: WUSCHEL-related homeobox 5 [Oryza sativa Japonica Group]
LOC_Os01g62380	2.11667	2.63	3.01667	4.98	FLA4	endosperm specific protein-like [Oryza sativa Japonica Group]
LOC_Os01g62420	16.9433	23.14	12.5367	10.1733	TPI	PREDICTED: triosephosphate isomerase, cytosolic-like [Oryza sativa Japonica Group]
LOC_Os01g62430	25.1233	57.66	6.35333	56.2467	ERG1	RPP17-1 [Oryza sativa Japonica Group]
LOC_Os01g62460	50.1533	47.2333	36.71	79.9933	SCL9	PREDICTED: scarecrow-like protein 9 isoform X1 [Oryza sativa Japonica Group]
LOC_Os01g62480	17.7633	11.6967	5.55667	4.73667	LAC4	PREDICTED: laccase-4 [Oryza sativa Japonica Group]
LOC_Os01g62490	16.9467	19.3867	11.4467	8.46	LAC12	PREDICTED: laccase-12/13-like [Oryza sativa Japonica Group]
LOC_Os01g62510	0.953333	0.286667	0.81	0.256667	WRKY44	PREDICTED: probable WRKY transcription factor 20 isoform X2 [Brachypodium distachyon]
LOC_Os01g62514	1.25667	0.496667	1.3	0.876667	WRKY49	Os01g0842801 [Oryza sativa Japonica Group]
LOC_Os01g62584	1.81667	5.63333	0.353333	0.666667	-	Os07g0423700, partial [Oryza sativa Japonica Group]
LOC_Os01g62600	0.0366667	0.0366667	0.16	0.0966667	LAC4	Os01g0843800 [Oryza sativa Japonica Group]
LOC_Os01g62605	0.001	0.0266667	0.06	0.203333	-	ROTUNDIFOLIA like 8 [Zea mays]
LOC_Os01g62630	24.7333	40.9733	17.2867	29.2033	PCS1	PREDICTED: aspartic proteinase PCS1 [Oryza sativa Japonica Group]
LOC_Os01g62660	1.37	1.13333	0.56	1.42333	PCL1	PREDICTED: WAS protein family homolog 1 isoform X1 [Oryza sativa Japonica Group]
LOC_Os01g62670	18.2833	26.5533	9.13333	13.6067	-	avr9/Cf-9 rapidly elicited protein 137 [Zea mays]
LOC_Os01g62760	117.11	392.893	38.8667	90.1133	Os01g0846300	PREDICTED: probable protein phosphatase 2C 9 [Oryza sativa Japonica Group]
LOC_Os01g62770	1.56333	1.54667	0.25	0.326667	-	Os01g0846400 [Oryza sativa Japonica Group]
LOC_Os01g62810	4.55667	3.95	2.34333	1.90667	UVR8	PREDICTED: ultraviolet-B receptor UVR8 isoform X1 [Oryza sativa Japonica Group]
LOC_Os01g62850	12.2933	14.0767	6.92333	8.05667	Os01g0847300	PREDICTED: CASP-like protein 5B1 [Oryza sativa Japonica Group]
LOC_Os01g62860	1.62667	2.11667	3.46333	2.71	AKR4C10	PREDICTED: aldo-keto reductase family 4 member C10 isoform X1 [Oryza sativa Japonica Group]
LOC_Os01g62870	13.58	20.2867	7.34333	6.32667	AKR4C10	PREDICTED: aldo-keto reductase family 4 member C10 [Oryza sativa Japonica Group]
LOC_Os01g62890	2.53667	4.15667	5.31	4.09667	PRA1A3	PREDICTED: PRA1 family protein A1 [Oryza sativa Japonica Group]
LOC_Os01g62900	3.38667	6.00667	9.78	8.65	P5CS	PREDICTED: delta-1-pyrroline-5-carboxylate synthase-like [Oryza sativa Japonica Group]
LOC_Os01g62920	23.9633	16.35	11.0267	24.53	BLH9	PREDICTED: BEL1-like homeodomain protein 9 [Oryza sativa Japonica Group]
LOC_Os01g62945	0.66	1.47	0.336667	1.32	-	PREDICTED: uncharacterized protein LOC9267523 [Oryza sativa Japonica Group]
LOC_Os01g62950	5.68667	14.8533	3.71667	8.13333	RAB11C	PREDICTED: ras-related protein Rab2BV [Oryza sativa Japonica Group]
LOC_Os01g62980	19.4333	20.4967	55.2833	41.38	-	Os01g0849000, partial [Oryza sativa Japonica Group]
LOC_Os01g62990	1.57	3.33667	1.26333	0.976667	ROPGEF7	PREDICTED: rop guanine nucleotide exchange factor 7 [Oryza sativa Japonica Group]
LOC_Os01g63060	32.6267	52.4133	10.6467	31.56	ERH1	PREDICTED: phosphatidylinositol:ceramide inositolphosphotransferase isoform X1 [Oryza sativa Japonica Group]
LOC_Os01g63160	0.653333	1.00667	1.66333	1.23667	MYB44	PREDICTED: transcription factor RAX1 [Oryza sativa Japonica Group]
LOC_Os01g63180	0.31	0.51	0.226667	0.153333	LAC6	PREDICTED: laccase-6 [Oryza sativa Japonica Group]
LOC_Os01g63190	50.52	36.93	101.653	59.1	LAC7	PREDICTED: laccase-7 [Oryza sativa Japonica Group]
LOC_Os01g63240	0.15	0.463333	0.206667	0.336667	RTNLB4	PREDICTED: reticulon-like protein B12 [Oryza sativa Japonica Group]
LOC_Os01g63260	1.16	1.33667	2.44	1.74667	DET2	PREDICTED: steroid 5-alpha-reductase DET2 [Oryza sativa Japonica Group]
LOC_Os01g63270	41.6867	32.0633	68.33	59.6133	-	PREDICTED: alpha-glucan phosphorylase, H isozyme [Oryza sativa Japonica Group]
LOC_Os01g63310	0.496667	0.76	1.04	1.42333	At3g09070	Os01g0852400 [Oryza sativa Japonica Group]
LOC_Os01g63400	1.74	1.96667	3.68667	3.78667	At3g09060	PREDICTED: pentatricopeptide repeat-containing protein At3g09060 [Oryza sativa Japonica Group]
LOC_Os01g63444	0.4	0.966667	1.11333	1.07667	-	Os01g0853600, partial [Oryza sativa Japonica Group]
LOC_Os01g63460	6.32	9.53	5.20333	4.34333	DIVARICATA	PREDICTED: transcription factor DIVARICATA [Oryza sativa Japonica Group]
LOC_Os01g63480	7.66667	3.92667	2.33667	2.82	At3g50280	PREDICTED: uncharacterized acetyltransferase At3g50280 [Oryza sativa Japonica Group]
LOC_Os01g63500	0.2	0.72	0.543333	0.27	-	PREDICTED: josephin-like protein [Oryza sativa Japonica Group]
LOC_Os01g63540	3.39667	4.47	2.23667	1.84333	CYP86A1	PREDICTED: cytochrome P450 86A1 [Oryza sativa Japonica Group]
LOC_Os01g63790	2.80667	3.64333	4.65667	5.72333	-	hypothetical protein OsI_04487 [Oryza sativa Indica Group]
LOC_Os01g63854	23.8233	19.2667	7.87667	8.39333	GAT1	PREDICTED: GABA transporter 1 [Oryza sativa Japonica Group]
LOC_Os01g63870	3.58667	2.72333	13.17	11.0767	NAT12	PREDICTED: nucleobase-ascorbate transporter 12 [Oryza sativa Japonica Group]
LOC_Os01g63880	9.54	15.4567	3.30667	2.98667	-	H0811D08.6 [Oryza sativa Indica Group]
LOC_Os01g63930	16.2767	24.0133	3.22667	13.13	CYP94C1	PREDICTED: cytochrome P450 94C1 [Oryza sativa Japonica Group]
LOC_Os01g63970	9.85333	10.44	4.00667	8.19333	ST3GAL1	PREDICTED: sialyltransferase-like protein 1 [Oryza sativa Japonica Group]
LOC_Os01g63980	2.24	3.84	1.51333	4.88	WIP3	PREDICTED: protein TRANSPARENT TESTA 1 [Oryza sativa Japonica Group]
LOC_Os01g63990	24.3433	17.69	38.36	29.7967	-	catalytic/ hydrolase [Zea mays]
LOC_Os01g64000	0.32	0.756667	0.14	0.223333	ABI5	PREDICTED: ABSCISIC ACID-INSENSITIVE 5-like protein 7 [Oryza sativa Japonica Group]
LOC_Os01g64100	2.55333	3.59667	0.866667	0.836667	CHIT3	PREDICTED: acidic endochitinase [Oryza sativa Japonica Group]
LOC_Os01g64110	43.35	49.28	8.08667	36.56	-	PREDICTED: hevamine-A [Oryza sativa Japonica Group]
LOC_Os01g64120	30.55	14.1133	24.6733	56.2933	FDX6	PREDICTED: ferredoxin, root R-B1 [Oryza sativa Japonica Group]
LOC_Os01g64130	0.226667	0.723333	0.0366667	0.313333	-	OSJNBb0020O11.3 [Oryza sativa Japonica Group]
LOC_Os01g64170	75.8967	99.6833	49.54	105.11	At2g27500	PREDICTED: glucan endo-1,3-beta-glucosidase 14 isoform X1 [Oryza sativa Japonica Group]
LOC_Os01g64290	1.67667	1.68667	0.926667	3.91667	-	Os01g0862500, partial [Oryza sativa Japonica Group]
LOC_Os01g64300	2.22333	3.61	3.57333	5.17	-	PREDICTED: rab-like protein 6 isoform X2 [Oryza sativa Japonica Group]
LOC_Os01g64310	20.71	25.0667	1.90333	94.3733	NAC090	PREDICTED: NAC domain-containing protein 90 isoform X2 [Oryza sativa Japonica Group]
LOC_Os01g64360	37.2733	180.543	7.25667	115.337	DIVARICATA	PREDICTED: transcription factor DIVARICATA [Oryza sativa Japonica Group]
LOC_Os01g64410	5.27333	8.33	1.78333	2.29333	OFP13	PREDICTED: transcription repressor OFP13 [Oryza sativa Japonica Group]
LOC_Os01g64430	0.67	0.683333	1.74	1.49667	OFP6	PREDICTED: transcription repressor OFP8 [Oryza sativa Japonica Group]
LOC_Os01g64440	15.23	25.9367	3.28667	27.3267	-	PREDICTED: uncharacterized protein LOC4324789 [Oryza sativa Japonica Group]
LOC_Os01g64450	0.516667	1.16667	0.213333	0.446667	YLS9	PREDICTED: protein YLS9 [Oryza sativa Japonica Group]
LOC_Os01g64540	3.54333	3.4	6.44333	11.0933	UGT91C1	anthocyanidin 3-O-glucosyltransferase [Zea mays]
LOC_Os01g64570	2.58667	1.85	0.4	0.786667	PUB23	PREDICTED: E3 ubiquitin-protein ligase PUB23 [Oryza sativa Japonica Group]
LOC_Os01g64590	0.92	0.56	0.223333	0.08	DOF3.5	zinc finger protein-like [Oryza sativa Japonica Group]
LOC_Os01g64620	1.74333	1.08333	0.433333	0.4	ATL72	PREDICTED: RING-H2 finger protein ATL72 [Oryza sativa Japonica Group]
LOC_Os01g64640	24.6933	38.32	52.45	52.51	B34	PREDICTED: histone H3.2 [Musa acuminata subsp. malaccensis] [Musa acuminata]
LOC_Os01g64660	87.1667	45.1067	105.473	82.5467	Os01g0866400	PREDICTED: fructose-1,6-bisphosphatase, cytosolic [Oryza sativa Japonica Group]
LOC_Os01g64670	0.77	1.45667	0.473333	0.523333	IPP	PREDICTED: soluble inorganic pyrophosphatase [Oryza sativa Japonica Group]
LOC_Os01g64720	6.19667	7.33	12.3433	12.43	-	PREDICTED: uncharacterized protein LOC4325077 [Oryza sativa Japonica Group]
LOC_Os01g64730	46.28	71.81	28.26	33.88	GBF4	PREDICTED: G-box-binding factor 4 [Oryza sativa Japonica Group]
LOC_Os01g64780	69.3433	99.3233	40.6367	64.9567	LCV2	PREDICTED: protein LIKE COV 2 isoform X1 [Oryza sativa Japonica Group]
LOC_Os01g64790	25.8067	49.5633	6.43667	48.1067	ERF114	PREDICTED: ethylene-responsive transcription factor ABR1 [Oryza sativa Japonica Group]
LOC_Os01g64820	0.566667	0.613333	1.30333	1.49333	Os01g0868300	PREDICTED: DNA polymerase alpha catalytic subunit [Oryza sativa Japonica Group]
LOC_Os01g64860	53.65	47.9867	17.4333	15.0033	SBT1.7	PREDICTED: LOW QUALITY PROTEIN: subtilisin-like protease SBT1.9 [Oryza brachyantha]
LOC_Os01g64870	17.1833	18.4	36.3433	30.24	-	PREDICTED: uncharacterized protein LOC4324926 [Oryza sativa Japonica Group]
LOC_Os01g64890	5.29333	3.38333	7.85	6.89667	MRS2-E	PREDICTED: magnesium transporter MRS2-E [Oryza sativa Japonica Group]
LOC_Os01g64900	0.13	0.283333	0.45	0.436667	PDS5A	PREDICTED: sister chromatid cohesion protein PDS5 homolog A [Oryza sativa Japonica Group]
LOC_Os01g64949	1.21	0.553333	0.95	0.556667	-	Os01g0852800 [Oryza sativa Japonica Group]
LOC_Os01g64990	0.766667	0.616667	1.75333	1.35	XRCC2	PREDICTED: phosphatidylinositol glycan anchor biosynthesis class U protein-like [Oryza sativa Japonica Group]
LOC_Os01g65030	1.90333	0.56	2.04667	0.443333	At2g19130	PREDICTED: G-type lectin S-receptor-like serine/threonine-protein kinase At2g19130 [Oryza sativa Japonica Group]
LOC_Os01g65060	0.0966667	0.146667	0.11	0.02	At2g19130	Os01g0871000, partial [Oryza sativa Japonica Group]
LOC_Os01g65080	237.593	117.363	403.603	306.723	Os01g0871200	PREDICTED: zinc finger protein STOP1 homolog [Oryza sativa Japonica Group]
LOC_Os01g65100	76.6233	53.59	185.87	89.2267	NPF5.10	OSJNBb0008G24.11 [Oryza sativa Japonica Group]
LOC_Os01g65110	4.94	2.29333	9.63	5.54667	NPF5.10	OSJNBb0008G24.12 [Oryza sativa Japonica Group]
LOC_Os01g65130	4.53333	2.3	4.37667	5.04667	NPF5.15	peptide transporter-like protein [Oryza sativa Japonica Group]
LOC_Os01g65260	13.2567	5.71	26.2967	17.1067	ASE1	PREDICTED: amidophosphoribosyltransferase, chloroplastic [Oryza sativa Japonica Group]
LOC_Os01g65370	66.9033	52.92	30.9667	35.3267	MYB308	PREDICTED: myb-related protein 308 [Oryza sativa Japonica Group]
LOC_Os01g65420	1.04667	0.923333	2.37	3.54	-	PREDICTED: uncharacterized protein LOC4324774 [Oryza sativa Japonica Group]
LOC_Os01g65490	0.926667	1.47	0.813333	0.506667	-	P0648C09.24 [Oryza sativa Japonica Group]
LOC_Os01g65500	0.233333	0.203333	0.0833333	0.0666667	CLC-C	PREDICTED: chloride channel protein CLC-c [Oryza sativa Japonica Group]
LOC_Os01g65510	6.59667	7.36	2.37333	5.95	At5g07610	PREDICTED: F-box protein At5g07610 [Oryza sativa Japonica Group]
LOC_Os01g65520	23.5067	28.3933	12.1833	15.5733	sun2	Os01g0876400, partial [Oryza sativa Japonica Group]
LOC_Os01g65560	2.40333	3.29	5.99	4.86333	-	SnRK1-interacting protein 1 [Zea mays]
LOC_Os01g65590	0.166667	0.146667	0.02	0.163333	B3GALT8	PREDICTED: mitotic spindle checkpoint protein MAD1 [Oryza sativa Japonica Group]
LOC_Os01g65690	482.2	469.223	173.783	184.377	DODA1	PREDICTED: extradiol ring-cleavage dioxygenase [Oryza sativa Japonica Group]
LOC_Os01g65700	7.79333	13.58	3.37333	7.63667	-	PREDICTED: dirigent protein 19 [Oryza sativa Japonica Group]
LOC_Os01g65780	147.69	187.463	59.6467	133.027	GUX1	PREDICTED: UDP-glucuronate:xylan alpha-glucuronosyltransferase 1 isoform X2 [Oryza sativa Japonica Group]
LOC_Os01g65790	16.58	25.0067	12.9133	8.65	PME51	PREDICTED: probable pectinesterase/pectinesterase inhibitor 51 [Oryza sativa Japonica Group]
LOC_Os01g65800	10.1967	11.6433	5.72333	11.61	TBL7	PREDICTED: protein trichome berefringence-like 7 [Oryza sativa Japonica Group]
LOC_Os01g65830	0.943333	0.33	1.95333	0.64	Os01g0880800	PREDICTED: stearoyl-[acyl-carrier-protein] 9-desaturase 1, chloroplastic [Oryza sativa Japonica Group]
LOC_Os01g65840	0.0833333	0.0766667	0.513333	0.37	PCMP-E29	PREDICTED: pentatricopeptide repeat-containing protein At3g21470 [Oryza sativa Japonica Group]
LOC_Os01g65850	0.173333	0.163333	0.04	0.0966667	PKL	PREDICTED: LOW QUALITY PROTEIN: CHD3-type chromatin-remodeling factor PICKLE [Oryza sativa Japonica Group]
LOC_Os01g65880	148.417	70.6667	87.4433	83.2667	SWEET1A	PREDICTED: bidirectional sugar transporter SWEET1a [Oryza sativa Japonica Group]
LOC_Os01g65902	6.83667	6.15333	14.8833	13.6733	petA	cytochrome f (chloroplast) [Oryza sativa Japonica Group]
LOC_Os01g65904	11.1767	10.1733	22.9	18.34	-	unknown protein [Oryza sativa Japonica Group]
LOC_Os01g65940	1.7	1.18333	2.46	2.22333	PERK15	PREDICTED: inactive protein kinase SELMODRAFT_444075 isoform X1 [Oryza sativa Japonica Group]
LOC_Os01g65950	0.67	1.47667	0.0533333	0.12	ACOT13	acyl-coenzyme A thioesterase 13-like [Aegilops tauschii subsp. tauschii] [Aegilops tauschii]
LOC_Os01g65970	0.343333	0.12	0.53	0.343333	PAN	Os01g0882200, partial [Oryza sativa Japonica Group]
LOC_Os01g65992	0.576667	2.05667	1.13667	2.55333	-	Os01g0882400, partial [Oryza sativa Japonica Group]
LOC_Os01g66010	1.56333	1.58	0.41	2.20333	AAP2	PREDICTED: amino acid permease 4 [Oryza sativa Japonica Group]
LOC_Os01g66040	0.23	0.183333	0.46	0.52	PRK3	receptor kinase-like protein [Oryza sativa Japonica Group]
LOC_Os01g66100	5.16667	3.54	4.64	2.09667	20ox2	PREDICTED: gibberellin 20 oxidase 2 [Oryza sativa Japonica Group]
LOC_Os01g66120	195.583	369.933	126.487	513.117	NAC48	PREDICTED: NAC domain-containing protein 48 [Oryza sativa Japonica Group]
LOC_Os01g66130	3.89667	6.62667	1.55333	4.65667	PUB4	PREDICTED: U-box domain-containing protein 4 [Oryza sativa Japonica Group]
LOC_Os01g66160	0.726667	1.39667	1.16333	2.04	PCMP-H44	Os01g0884800 [Oryza sativa Japonica Group]
LOC_Os01g66190	20.6	18.03	17.36	35.6933	-	Os01g0885200, partial [Oryza sativa Japonica Group]
LOC_Os01g66240	11.7867	11.34	5.53333	7.05	SPAC22H12.03	PREDICTED: abhydrolase domain-containing protein C22H12.03 [Oryza sativa Japonica Group]
LOC_Os01g66250	0.366667	0.403333	0.136667	0.146667	At5g24080	PREDICTED: putative receptor protein kinase ZmPK1 [Oryza sativa Japonica Group]
LOC_Os01g66270	0.001	0.213333	0.001	0.303333	ERF019	AP2 domain-containing transcription factor-like protein [Oryza sativa Japonica Group]
LOC_Os01g66480	0.846667	0.486667	0.83	1.4	-	Os01g0888132 [Oryza sativa Japonica Group]
LOC_Os01g66500	15.04	13.3333	32.2967	26.9367	At1g74260	PREDICTED: probable phosphoribosylformylglycinamidine synthase, chloroplastic/mitochondrial isoform X1 [Oryza sativa Japonica Group]
LOC_Os01g66510	5.80667	9.24667	3.45	3.51333	MLO1	PREDICTED: MLO-like protein 1 [Oryza sativa Japonica Group]
LOC_Os01g66530	17.62	23.6	2.57333	4.20333	-	PREDICTED: protein AUXIN-REGULATED GENE INVOLVED IN ORGAN SIZE [Oryza sativa Japonica Group]
LOC_Os01g66544	0.256667	0.36	0.226667	0.001	-	Os01g0888850 [Oryza sativa Japonica Group]
LOC_Os01g66590	11.55	19.2667	5.39	6.67	LBD6	PREDICTED: LOB domain-containing protein 6 [Oryza sativa Japonica Group]
LOC_Os01g66610	14.78	10.5533	23.3767	17.4933	At2g19130	PREDICTED: G-type lectin S-receptor-like serine/threonine-protein kinase At2g19130 [Oryza sativa Japonica Group]
LOC_Os01g66630	0.1	0.0533333	0.2	0.0866667	At2g19130	Os01g0890100, partial [Oryza sativa Japonica Group]
LOC_Os01g66680	0.476667	0.166667	0.793333	0.273333	At2g19130	Os01g0890600, partial [Oryza sativa Japonica Group]
LOC_Os01g66690	0.493333	0.28	0.843333	0.683333	ZIP4	PREDICTED: TPR repeat-containing protein ZIP4 [Oryza sativa Japonica Group]
LOC_Os01g66700	0.18	0.533333	0.62	0.453333	HEXO3	PREDICTED: beta-hexosaminidase 3 [Oryza sativa Japonica Group]
LOC_Os01g66710	0.573333	0.303333	0.216667	0.206667	-	PREDICTED: probable rhamnogalacturonase B [Oryza sativa Japonica Group]
LOC_Os01g66730	0.11	0.0833333	0.173333	0.28	Exosc3	Exosome complex exonuclease RRP40 [Zea mays]
LOC_Os01g66740	0.433333	0.27	0.0933333	0.08	At5g48380	PREDICTED: probably inactive leucine-rich repeat receptor-like protein kinase At5g48380 [Oryza sativa Japonica Group]
LOC_Os01g66760	1.02333	1.18667	0.59	1.24333	At5g48380	PREDICTED: probably inactive leucine-rich repeat receptor-like protein kinase At5g48380 isoform X1 [Oryza sativa Japonica Group]
LOC_Os01g66820	2.10667	1.97667	0.49	0.713333	At5g48380	PREDICTED: probably inactive leucine-rich repeat receptor-like protein kinase At5g48380 isoform X1 [Oryza sativa Japonica Group]
LOC_Os01g66830	3.02333	4.42	7.81333	6.64333	PAE5	PREDICTED: pectin acetylesterase 6 isoform X1 [Oryza sativa Japonica Group]
LOC_Os01g66840	3.93667	12.8133	0.963333	1.33667	PAE5	PREDICTED: pectin acetylesterase 5 [Oryza sativa Japonica Group]
LOC_Os01g66850	25.6933	12.6167	14.4367	12.5833	PAE6	PREDICTED: pectin acetylesterase 6 isoform X1 [Oryza sativa Japonica Group]
LOC_Os01g66860	22.8033	26.5333	6.83667	34.1167	DDB_G0267514	PREDICTED: probable serine/threonine-protein kinase DDB_G0267514 isoform X1 [Oryza sativa Japonica Group]
LOC_Os01g66890	9.66	34.3767	10.0267	11.3633	BT4	PREDICTED: BTB/POZ and TAZ domain-containing protein 3 [Oryza sativa Japonica Group]
LOC_Os01g66900	0.143333	0.263333	0.001	0.02	At3g07570	PREDICTED: cytochrome b561 and DOMON domain-containing protein At3g07570 [Oryza sativa Japonica Group]
LOC_Os01g66980	35.8467	29.0267	83.6267	62.4967	tig	Trigger factor [Zea mays]
LOC_Os01g67010	0.746667	0.51	0.02	0.04	At3g07570	PREDICTED: cytochrome b561 and DOMON domain-containing protein At3g07570 [Oryza sativa Japonica Group]
LOC_Os01g67030	0.416667	0.5	0.0133333	0.0133333	At3g07570	P0696G06.19 [Oryza sativa Japonica Group]
LOC_Os01g67100	0.446667	0.28	1.27	1.74667	FSM	Os01g0896300 [Oryza sativa Japonica Group]
LOC_Os01g67110	2.38	2.87333	6.13	4.87333	-	PREDICTED: uncharacterized protein LOC4325096 [Oryza sativa Japonica Group]
LOC_Os01g67120	97.4733	56.3867	157.457	119.713	CAS	Os01g0896500 [Oryza sativa Japonica Group]
LOC_Os01g67240	10.1933	9.02333	11.25	5.47667	FH1	PREDICTED: formin-like protein 1 [Oryza sativa Japonica Group]
LOC_Os01g67340	24.5133	25.5467	11.1933	21.85	PTI13	PREDICTED: PTI1-like tyrosine-protein kinase 1 [Oryza sativa Japonica Group]
LOC_Os01g67390	4.56667	4.10667	1.33	1.70333	-	PREDICTED: extensin-1 [Oryza sativa Japonica Group]
LOC_Os01g67480	162.647	154.623	42.2	82.5	BHLH128	PREDICTED: transcription factor bHLH128 [Oryza sativa Japonica Group]
LOC_Os01g67500	13.86	18.6433	5.84	10.13	PUB6	PREDICTED: U-box domain-containing protein 45 [Oryza sativa Japonica Group]
LOC_Os01g67540	6.72	16.8267	3.15333	6.24333	4CLL6	Os01g0901600 [Oryza sativa Japonica Group]
LOC_Os01g67570	17.94	21.1	47.1867	39.0533	PTAC10	B1065G12.12 [Oryza sativa Japonica Group]
LOC_Os01g67740	0.85	1.21333	2.36333	2.63333	SMC2-1	PREDICTED: structural maintenance of chromosomes protein 2-1 [Oryza sativa Japonica Group]
LOC_Os01g67790	0.406667	0.0366667	0.001	0.04	-	Os01g0904900 [Oryza sativa Japonica Group]
LOC_Os01g67810	18.3533	13.09	13.27	30.44	EXO70A1	PREDICTED: exocyst complex component EXO70A1-like [Oryza brachyantha]
LOC_Os01g67850	58.19	105.797	64.25	43.5767	-	RING-finger domain containing protein [Triticum aestivum]
LOC_Os01g67950	35.7033	78.71	17.7433	63.59	BAG2	PREDICTED: BAG family molecular chaperone regulator 2 [Oryza sativa Japonica Group]
LOC_Os01g68020	114.613	63.85	109.69	385.247	BT2	PREDICTED: BTB/POZ and TAZ domain-containing protein 2 [Oryza sativa Japonica Group]
LOC_Os01g68050	10.6267	4.42	7.50333	2.67667	PROT1	PREDICTED: proline transporter 1 [Oryza sativa Japonica Group]
LOC_Os01g68060	55.82	73.1967	24.08	79.7933	RGLG2	PREDICTED: E3 ubiquitin-protein ligase RGLG2 [Oryza sativa Japonica Group]
LOC_Os01g68090	0.196667	0.293333	0.113333	0.0866667	-	Late embryogenesis abundant (LEA) hydroxyproline-rich glycoprotein family [Zea mays]
LOC_Os01g68130	0.19	0.1	0.0966667	0.0533333	PRUNE	Os01g0909300 [Oryza sativa Japonica Group]
LOC_Os01g68260	0.633333	0.846667	0.413333	0.476667	-	PREDICTED: LOC100284062 isoform X1 [Zea mays]
LOC_Os01g68269	32.6033	14.9433	69.8733	55.1933	-	-
LOC_Os01g68290	2.36333	1.22667	3.01	3.98333	-	PREDICTED: protein S100-A9 [Oryza sativa Japonica Group]
LOC_Os01g68310	12.6133	29.2467	7.28333	18.1167	NGDN	PREDICTED: neuroguidin [Oryza sativa Japonica Group]
LOC_Os01g68450	49.9633	26.2333	94.7733	57.7867	-	AT1G65230-like protein, partial [Panicum virgatum]
LOC_Os01g68460	2.34667	0.976667	0.136667	0.533333	-	Os01g0912800 [Oryza sativa Japonica Group]
LOC_Os01g68470	1.47667	1.18667	0.44	1.18	-	Os01g0912850 [Oryza sativa Japonica Group]
LOC_Os01g68480	163.29	65.0467	142.387	95.7467	Os01g0913000	PREDICTED: thioredoxin F, chloroplastic [Oryza sativa Japonica Group]
LOC_Os01g68490	0.276667	0.413333	0.41	0.82	PCMP-E27	PREDICTED: pentatricopeptide repeat-containing protein At3g29230 [Oryza sativa Japonica Group]
LOC_Os01g68500	11.9133	15.1567	7.5	7.49	-	POT family domain containing protein, expressed [Triticum aestivum]
LOC_Os01g68510	3.27667	3.66333	1.62667	2.55333	NPF2.13	PREDICTED: protein NRT1/ PTR FAMILY 2.13 [Oryza sativa Japonica Group]
LOC_Os01g68540	0.916667	1.36667	0.526667	0.666667	GDI1	PREDICTED: rho GDP-dissociation inhibitor 1 [Oryza sativa Japonica Group]
LOC_Os01g68545	1.75667	1.66667	4.56667	4.13333	-	-
LOC_Os01g68560	0.0333333	0.03	0.123333	0.03	AGL86	Os01g0913900, partial [Oryza sativa Japonica Group]
LOC_Os01g68570	3.55667	16.9467	3.30333	4.43	-	PREDICTED: uncharacterized protein LOC4324341 [Oryza sativa Japonica Group]
LOC_Os01g68580	0.153333	0.503333	0.001	0.001	-	male-cone protein 1-like [Aegilops tauschii subsp. tauschii] [Aegilops tauschii]
LOC_Os01g68589	23.7433	25.9533	4.67333	3.41667	-	male-cone protein 1-like [Aegilops tauschii subsp. tauschii] [Aegilops tauschii]
LOC_Os01g68620	0.196667	0.146667	0.02	0.02	SPPL3	PREDICTED: signal peptide peptidase-like 3 [Oryza sativa Japonica Group]
LOC_Os01g68720	8.03333	7.7	2.65667	2.92	-	PREDICTED: keratin, type I cytoskeletal 9 [Oryza sativa Japonica Group]
LOC_Os01g68730	3.72	1.98	1.26667	1.40667	-	PREDICTED: stress protein DDR48 [Oryza sativa Japonica Group]
LOC_Os01g68740	10.3567	5.57	2.66333	3.23667	-	PREDICTED: glycine-rich cell wall structural protein 2-like [Oryza sativa Japonica Group]
LOC_Os01g68770	148.007	202.36	98.1333	103.517	SBP1	PREDICTED: selenium-binding protein 1 [Oryza sativa Japonica Group]
LOC_Os01g68840	3.15	4.03667	6.81	6.06	-	PREDICTED: IAA-amino acid hydrolase ILR1-like 6 [Oryza sativa Japonica Group]
LOC_Os01g68890	12.4533	22.2967	11.3333	9.56667	RIC4	PREDICTED: CRIB domain-containing protein RIC4 isoform X2 [Oryza sativa Japonica Group]
LOC_Os01g68900	3.13333	7.52667	5.60667	6.43667	-	PREDICTED: protein no-on-transient A [Oryza sativa Japonica Group]
LOC_Os01g68960	0.0433333	0.001	0.81	0.453333	-	Os01g0918400 [Oryza sativa Japonica Group]
LOC_Os01g69010	0.0666667	0.106667	0.276667	0.15	MATE	PREDICTED: protein DETOXIFICATION 42-like [Oryza sativa Japonica Group]
LOC_Os01g69030	21.9767	11.9667	12.53	10.9333	SPS1	PREDICTED: probable sucrose-phosphate synthase 1 [Oryza sativa Japonica Group]
LOC_Os01g69040	21.07	30.5833	11.51	25.4367	RNF4	PREDICTED: E3 ubiquitin-protein ligase RNF4 [Oryza sativa Japonica Group]
LOC_Os01g69070	4.43667	1.72667	3.55	3.62333	PIN6	PREDICTED: probable auxin efflux carrier component 6 isoform X1 [Oryza sativa Japonica Group]
LOC_Os01g69190	0.413333	0.25	0.573333	0.353333	RGXT3	PREDICTED: uncharacterized protein At4g15970 [Oryza sativa Japonica Group]
LOC_Os01g69200	0.733333	0.44	1.00667	0.476667	RGXT3	Os01g0921100 [Oryza sativa Japonica Group]
LOC_Os01g69240	0.556667	0.42	0.22	0.213333	KING1	PREDICTED: SNF1-related protein kinase regulatory subunit gamma-1 [Oryza sativa Japonica Group]
LOC_Os01g69830	26.0867	48.22	12.61	23.2633	SPL2	PREDICTED: squamosa promoter-binding-like protein 2 [Oryza sativa Japonica Group]
LOC_Os01g69870	65.8133	54.4367	39.8533	96.1	-	PREDICTED: uncharacterized protein LOC4327248 [Oryza sativa Japonica Group]
LOC_Os01g69930	0.226667	0.133333	0.16	0.09	Dnajb12	Chaperone protein dnaJ [Aegilops tauschii]
LOC_Os01g69980	34.9033	16.7533	41.96	27.79	TCP20	PREDICTED: transcription factor TCP20 [Oryza sativa Japonica Group]
LOC_Os01g70050	1.24333	0.296667	0.663333	0.673333	SAUR41	PREDICTED: auxin-responsive protein SAUR72 [Oryza sativa Japonica Group]
LOC_Os01g70080	5.52667	9.93	3.08667	9.72333	RPP13	PREDICTED: disease resistance protein RPP13 isoform X2 [Oryza sativa Japonica Group]
LOC_Os01g70100	4.89667	8.86	12.3133	12.8633	PAT07	PREDICTED: probable protein S-acyltransferase 7 [Oryza sativa Japonica Group]
LOC_Os01g70120	0.001	0.183333	0.001	0.2	-	P0482D04.7 [Oryza sativa Japonica Group]
LOC_Os01g70130	37.9	45.3067	14.13	33.1333	At1g54610	PREDICTED: probable serine/threonine-protein kinase At1g54610 [Oryza sativa Japonica Group]
LOC_Os01g70180	14.71	15.96	13.2767	7.94667	Os01g0926400	PREDICTED: probable glucuronosyltransferase Os01g0926400 [Oryza sativa Japonica Group]
LOC_Os01g70200	70.3533	59.65	38.3333	27.5733	Os01g0926700	PREDICTED: probable glucuronosyltransferase Os01g0926700 [Oryza sativa Japonica Group]
LOC_Os01g70210	72.6033	49.67	31.9633	38.7467	rsc5	PREDICTED: random slug protein 5 [Oryza sativa Japonica Group]
LOC_Os01g70220	0.626667	0.88	1.34	1.89667	SUVH4	PREDICTED: histone-lysine N-methyltransferase, H3 lysine-9 specific SUVH4 isoform X1 [Oryza sativa Japonica Group]
LOC_Os01g70240	28.4333	36.9467	10.49	11.5167	-	Heavy metal transport/detoxification superfamily protein [Zea mays]
LOC_Os01g70300	12.2267	10.4733	21.0667	18.9033	AK1	PREDICTED: aspartokinase 2, chloroplastic isoform X1 [Oryza sativa Japonica Group]
LOC_Os01g70340	0.653333	0.233333	0.3	0.286667	DRIP2	RING finger protein [Zea mays]
LOC_Os01g70460	6.89667	8.89667	22.8767	16.81	-	PREDICTED: protein SPA, chloroplastic [Setaria italica]
LOC_Os01g70480	0.53	1.14	0.956667	0.746667	-	Os07g0501200 [Oryza sativa Japonica Group]
LOC_Os01g70490	2.48667	2.89333	0.976667	1.29	HAK5	PREDICTED: potassium transporter 5 [Oryza sativa Japonica Group]
LOC_Os01g70500	2.26	2.79333	1.47667	1.23667	-	PREDICTED: uncharacterized protein LOC4326946 [Oryza sativa Japonica Group]
LOC_Os01g70520	14.5233	12.8933	43.81	36.5667	BGLU5	PREDICTED: beta-glucosidase 5 [Oryza sativa Japonica Group]
LOC_Os01g70560	1.31	1.91667	3.15	3.34	Fam179b	PREDICTED: heparan-alpha-glucosaminide N-acetyltransferase-like [Oryza brachyantha]
LOC_Os01g70690	0.12	0.226667	0.783333	0.293333	RALFL33	PREDICTED: protein RALF-like 33 [Oryza sativa Japonica Group]
LOC_Os01g70700	0.186667	0.166667	0.09	0.483333	BAM5	PREDICTED: beta-amylase-like [Setaria italica]
LOC_Os01g70730	1.53667	1.02333	6.14667	4.30333	Os01g0933500	PREDICTED: flowering-promoting factor 1-like protein 2 [Oryza sativa Japonica Group]
LOC_Os01g70770	54.8233	77.07	21.8467	36.8333	GST3	PREDICTED: glutathione S-transferase 3 [Oryza sativa Japonica Group]
LOC_Os01g70820	13.56	35.3067	5.01667	11.2433	PPD7	PREDICTED: psbP domain-containing protein 7, chloroplastic [Oryza sativa Japonica Group]
LOC_Os01g70830	2.65667	1.81	0.836667	0.72	PIR7B	Os01g0934600 [Oryza sativa Japonica Group]
LOC_Os01g70840	3.85	2.58	2.28667	1.74333	PIR7B	PREDICTED: esterase PIR7B [Oryza sativa Japonica Group]
LOC_Os01g70870	0.16	0.03	0.243333	0.146667	IDD2	PREDICTED: protein indeterminate-domain 12 [Oryza sativa Japonica Group]
LOC_Os01g70970	0.31	0.386667	2.47667	1.19	ANX1	PREDICTED: probable leucine-rich repeat receptor-like protein kinase At5g49770 [Oryza sativa Japonica Group]
LOC_Os01g71040	0.123333	0.276667	0.31	0.363333	-	PREDICTED: DNA ligase 1 isoform X2 [Oryza sativa Japonica Group]
LOC_Os01g71090	1.72	3.23333	3.27	4.28	-	PREDICTED: basic 7S globulin [Oryza sativa Japonica Group]
LOC_Os01g71160	0.17	0.193333	0.143333	0.0266667	-	PREDICTED: basic 7S globulin 2 [Oryza sativa Japonica Group]
LOC_Os01g71180	0.166667	0.346667	0.846667	0.716667	PCMP-E2	PREDICTED: pentatricopeptide repeat-containing protein At4g19220, mitochondrial-like [Oryza sativa Japonica Group]
LOC_Os01g71190	65.02	39.5233	79.5233	63.45	PSB28	PREDICTED: photosystem II reaction center PSB28 protein, chloroplastic [Oryza sativa Japonica Group]
LOC_Os01g71240	0.246667	0.29	0.0533333	0.173333	Os01g0939100	PREDICTED: calcium-transporting ATPase 3, plasma membrane-type [Oryza sativa Japonica Group]
LOC_Os01g71280	31.2633	44.06	21.41	22.6367	Os01g0939600	Os01g0939600, partial [Oryza sativa Japonica Group]
LOC_Os01g71300	23.77	20.5367	41.8133	41.51	SFGH	PREDICTED: S-formylglutathione hydrolase isoform X1 [Oryza sativa Japonica Group]
LOC_Os01g71320	6.4	17.79	5.89	9.34667	HXK3	PREDICTED: hexokinase-3 [Oryza sativa Japonica Group]
LOC_Os01g71460	0.253333	0.57	0.616667	0.7	-	PREDICTED: uncharacterized protein LOC4326053 [Oryza sativa Japonica Group]
LOC_Os01g71474	24.0333	20.98	11.3233	7.6	-	PREDICTED: lichenase-2 [Oryza sativa Japonica Group]
LOC_Os01g71599	1.57667	1.34333	1.29667	0.646667	-	-
LOC_Os01g71620	3.83667	3.23	8.32	6.16333	-	-
LOC_Os01g71710	0.803333	0.43	1.14667	0.846667	BAT1	PREDICTED: amino-acid permease BAT1 homolog [Oryza sativa Japonica Group]
LOC_Os01g71720	10.9533	5.49	5.94667	4.21667	BAT1	PREDICTED: amino-acid permease BAT1 homolog isoform X1 [Oryza sativa Japonica Group]
LOC_Os01g71760	0.486667	0.503333	0.12	0.106667	BAT1	PREDICTED: amino-acid permease BAT1 homolog [Oryza sativa Japonica Group]
LOC_Os01g71780	0.156667	0.33	0.393333	0.283333	mhkB	PREDICTED: WD repeat-containing protein 86 [Oryza sativa Japonica Group]
LOC_Os01g71790	7.55667	11.9467	6.23	5.24333	SMB	PREDICTED: NAC domain-containing protein 48-like isoform X1 [Oryza sativa Japonica Group]
LOC_Os01g71810	5.95333	9.51667	3.58333	2.68667	-	PREDICTED: glucan endo-1,3-beta-glucosidase GV [Oryza sativa Japonica Group]
LOC_Os01g71820	2.07667	3.58	1.58667	1.86667	-	PREDICTED: glucan endo-1,3-beta-glucosidase GV [Oryza sativa Japonica Group]
LOC_Os01g71970	26.11	43.9967	13.1367	11.0467	SCL3	PREDICTED: scarecrow-like protein 3 isoform X1 [Oryza sativa Japonica Group]
LOC_Os01g72000	10.9267	16.2367	6.30333	27.5967	PUB43	PREDICTED: U-box domain-containing protein 43 isoform X1 [Oryza sativa Japonica Group]
LOC_Os01g72009	121.203	207.717	100.293	96.5167	-	PREDICTED: cysteine-rich and transmembrane domain-containing protein A-like [Camelina sativa]
LOC_Os01g72020	6.15333	4.11667	9.00333	9.72	NPR5	PREDICTED: regulatory protein NPR5 [Oryza sativa Japonica Group]
LOC_Os01g72100	133.087	46.95	58.33	68.8	CML10	PREDICTED: probable calcium-binding protein CML10 [Oryza sativa Japonica Group]
LOC_Os01g72120	1.63667	1.85333	0.883333	1.75667	HSP26-A	PREDICTED: probable glutathione S-transferase [Oryza sativa Japonica Group]
LOC_Os01g72130	5.66667	5.14667	2.22333	3.34667	-	PREDICTED: probable glutathione S-transferase [Oryza sativa Japonica Group]
LOC_Os01g72190	0.213333	0.753333	0.443333	0.793333	-	Plant calmodulin-binding protein-related [Zea mays]
LOC_Os01g72205	10.0467	6.64	15.2433	12.7867	PROSC	PREDICTED: proline synthase co-transcribed bacterial homolog protein isoform X2 [Oryza sativa Japonica Group]
LOC_Os01g72270	0.41	0.316667	2.21	2.60667	CYP94A1	PREDICTED: cytochrome P450 94A2-like [Oryza sativa Japonica Group]
LOC_Os01g72300	3.58667	1.71	2.96333	2.32333	Os01g0952100	PREDICTED: germin-like protein 1-4 [Oryza sativa Japonica Group]
LOC_Os01g72330	18.68	10.79	36.9067	11.7767	ARR9	PREDICTED: two-component response regulator ORR4 [Oryza sativa Japonica Group]
LOC_Os01g72340	12.08	12.49	27.9833	28.1367	lacZ	PREDICTED: beta-galactosidase [Oryza sativa Japonica Group]
LOC_Os01g72360	34.81	52.4233	1.50667	72.8967	-	PREDICTED: uncharacterized protein LOC4325751 [Oryza sativa Japonica Group]
LOC_Os01g72370	51.7433	33.13	196.553	122.243	ORG2	PREDICTED: transcription factor bHLH100 [Oryza sativa Japonica Group]
LOC_Os01g72410	1.13	0.983333	2.51333	1.05667	RPP13L4	PREDICTED: disease resistance RPP13-like protein 4 [Oryza sativa Japonica Group]
LOC_Os01g72460	10.73	16.83	2.81	2.51333	Os01g0954000	PREDICTED: probable NADPH:quinone oxidoreductase 2 [Oryza sativa Japonica Group]
LOC_Os01g72470	0.503333	1.91333	1.6	2.45667	-	PREDICTED: uncharacterized protein LOC4325402 [Oryza sativa Japonica Group]
LOC_Os01g72480	34.1867	44.4533	19.47	21.9467	SCAF11	RING/U-box superfamily protein isoform 2 [Theobroma cacao]
LOC_Os01g72490	8	14.38	6.1	9.78	LRP1	PREDICTED: protein LATERAL ROOT PRIMORDIUM 1 [Oryza sativa Japonica Group]
LOC_Os01g72510	1.38667	2.24667	4.44333	1.74333	ASPG1	PREDICTED: protein ASPARTIC PROTEASE IN GUARD CELL 2 [Oryza sativa Japonica Group]
LOC_Os01g72520	36.2	47.11	10.2533	14.97	NPC2	PREDICTED: non-specific phospholipase C2 [Oryza sativa Japonica Group]
LOC_Os01g72530	96.9733	205.027	84.5233	79.1733	CML31	Os01g0955100, partial [Oryza sativa Japonica Group]
LOC_Os01g72560	0.42	0.67	0.55	0.25	-	Os01g0955600, partial [Oryza sativa Japonica Group]
LOC_Os01g72570	20.91	25.6467	10.0667	11.9	CLT1	PREDICTED: protein CLT1, chloroplastic [Oryza sativa Japonica Group]
LOC_Os01g72610	66.2333	66.7467	29.8467	81.8333	pomgnt2	PREDICTED: protein O-linked-mannose beta-1,4-N-acetylglucosaminyltransferase 2-like [Setaria italica]
LOC_Os01g72670	3.30333	1.46	3.94333	2.99	-	Os05g0175033 [Oryza sativa Japonica Group]
LOC_Os01g72680	0.243333	0.15	0.0466667	0.07	RPS5	NBS-LRR-like resistance protein [Oryza sativa]
LOC_Os01g72810	0.726667	1.13333	0.483333	2.06333	EP1	PREDICTED: G-type lectin S-receptor-like serine/threonine-protein kinase At5g35370 [Oryza sativa Japonica Group]
LOC_Os01g72870	6.13333	5.96667	12.88	12.5433	DDB_G0286581	PREDICTED: lipid droplet-associated hydrolase isoform X3 [Oryza sativa Japonica Group]
LOC_Os01g72880	1.90667	2.01667	4.56333	4.95	MLH1	PREDICTED: DNA mismatch repair protein MLH1 isoform X1 [Oryza sativa Japonica Group]
LOC_Os01g72900	13.95	14.9	2.4	4.08	ASR1	PREDICTED: abscisic stress-ripening protein 3 [Oryza sativa Japonica Group]
LOC_Os01g72910	16.0767	13.4267	3.07	4.06	ASR1	Os01g0959200, partial [Oryza sativa Japonica Group]
LOC_Os01g72930	0.123333	0.08	0.39	0.25	PCMP-E89	PREDICTED: pentatricopeptide repeat-containing protein At3g13880 [Oryza sativa Japonica Group]
LOC_Os01g72940	12.7367	23.5267	7.94667	14.0167	PSD2	RecName: Full=Phosphatidylserine decarboxylase proenzyme 2; Contains: RecName: Full=Phosphatidylserine decarboxylase 2 beta chain; Contains: RecName: Full=Phosphatidylserine decarboxylase 2 alpha chain
LOC_Os01g73110	13.2667	17.2833	5.53	7.25667	-	hypothetical protein OsI_05308 [Oryza sativa Indica Group]
LOC_Os01g73200	47.0367	39.9433	18.53	23.1367	Sb03g046810	PREDICTED: cationic peroxidase SPC4 [Oryza sativa Japonica Group]
LOC_Os01g73270	0.2	0.0966667	0.466667	0.65	-	PREDICTED: skin secretory protein xP2 [Oryza sativa Japonica Group]
LOC_Os01g73450	101.42	87.0967	206.433	150.293	pyrH	PREDICTED: uridylate kinase [Oryza sativa Japonica Group]
LOC_Os01g73490	0.373333	0.2	0.27	0.52	-	PREDICTED: uncharacterized protein LOC4324468 [Oryza sativa Japonica Group]
LOC_Os01g73500	18.3833	12.73	4.6	4.79333	-	Peptide deformylase [Anthurium amnicola]
LOC_Os01g73630	1.06333	1.57	0.716667	0.683333	ROPGAP1	PREDICTED: rho GTPase-activating protein 1 [Oryza sativa Japonica Group]
LOC_Os01g73662	0.0366667	0.0466667	0.103333	0.48	-	Os01g0967700, partial [Oryza sativa Japonica Group]
LOC_Os01g73770	1.80333	0.266667	0.0233333	0.546667	DREB1F	PREDICTED: dehydration-responsive element-binding protein 1F [Oryza sativa Japonica Group]
LOC_Os01g73890	8.31667	8.00667	3.17	4.68667	TFIIAy	PREDICTED: transcription initiation factor IIA subunit 2-like [Oryza sativa Japonica Group]
LOC_Os01g73970	68.62	105.257	42.0467	72.8433	-	lysine ketoglutarate reductase trans-splicing 1 [Zea mays]
LOC_Os01g74020	4.16333	5.91333	3.72	16.4267	PCL1	PREDICTED: transcription factor PCL1 [Oryza sativa Japonica Group]
LOC_Os01g74110	2.92333	1.86	1.35	1.53	ZIP1	PREDICTED: zinc transporter 1 [Oryza sativa Japonica Group]
LOC_Os01g74140	0.146667	1.73	0.68	0.36	WRKY49	PREDICTED: probable WRKY transcription factor 49 [Oryza sativa Japonica Group]
LOC_Os01g74146	0.7	1.15333	1.31333	1.54667	FZR3	PREDICTED: protein FIZZY-RELATED 3 [Oryza sativa Japonica Group]
LOC_Os01g74152	1.68667	3.52	1.50333	1.21667	SDT1	PREDICTED: suppressor of disruption of TFIIS [Brachypodium distachyon]
LOC_Os01g74160	0.07	0.366667	0.0266667	0.001	-	Os01g0973100 [Oryza sativa Japonica Group]
LOC_Os01g74320	9.52333	5.57333	13.02	7.58	XBOS31	PREDICTED: probable E3 ubiquitin-protein ligase XBOS31 [Oryza sativa Japonica Group]
LOC_Os01g74370	8.34	12.8533	0.733333	5.8	UFC	PREDICTED: protein UPSTREAM OF FLC-like, partial [Oryza brachyantha]
LOC_Os01g74410	20.2033	11.6033	71.8433	59.53	MYBAS2	PREDICTED: transcription factor MYB59 [Oryza sativa Japonica Group]
LOC_Os01g74450	43.9033	62.58	45.5467	14.3667	TIP1-2	PREDICTED: probable aquaporin TIP1-2 [Oryza sativa Japonica Group]
LOC_Os01g74480	0.5	1.21	1.46	1.88	-	PREDICTED: 11S globulin seed storage protein 2 [Oryza sativa Japonica Group]
LOC_Os01g74540	6.94	3.92	4.24333	3.35333	GATA16	PREDICTED: GATA transcription factor 16 [Oryza sativa Japonica Group]
LOC_Os01g74550	0.166667	0.42	0.343333	0.31	At1g67720	PREDICTED: probable LRR receptor-like serine/threonine-protein kinase At1g67720 [Oryza sativa Japonica Group]
LOC_Os01g74570	0.79	2.22667	0.633333	0.296667	TET5	PREDICTED: tetraspanin-6 [Oryza sativa Japonica Group]
LOC_Os01g74600	0.3	0.36	0.973333	0.593333	PCMP-H40	PREDICTED: pentatricopeptide repeat-containing protein At3g16610 [Oryza sativa Japonica Group]
LOC_Os02g01020	7.26667	7.29	9.55333	4.37667	-	uncharacterized LOC103641046 [Zea mays]
LOC_Os02g01030	12.15	20.0133	53.5867	47.8467	At4g22670	PREDICTED: FAM10 family protein At4g22670 isoform X1 [Oryza sativa Japonica Group]
LOC_Os02g01060	4.51	2.73	4	1.75	-	NDR1/HIN1-like protein 12 [Aegilops tauschii subsp. tauschii] [Aegilops tauschii]
LOC_Os02g01130	2.48667	1.80667	3.66	3.42333	-	unknown protein [Oryza sativa Japonica Group]
LOC_Os02g01150	102.213	74.9667	178.377	164.883	HPR-A	PREDICTED: glycerate dehydrogenase [Oryza sativa Japonica Group]
LOC_Os02g01200	0.06	0.0166667	0.276667	0.0333333	CG12206	Os02g0102000 [Oryza sativa Japonica Group]
LOC_Os02g01210	6.64667	1.47667	3.93	1.75	AAP2	PREDICTED: amino acid permease 3 isoform X1 [Oryza sativa Japonica Group]
LOC_Os02g01220	2.18	1.42333	8.77	5.61667	STR18	PREDICTED: thiosulfate sulfurtransferase 18 isoform X1 [Oryza sativa Japonica Group]
LOC_Os02g01245	0.823333	0.001	0.001	0.001	Ank3	PREDICTED: ankyrin repeat and protein kinase domain-containing protein 1 [Oryza sativa Japonica Group]
LOC_Os02g01270	0.733333	0.93	0.32	0.373333	EDR2	PREDICTED: protein ENHANCED DISEASE RESISTANCE 2 isoform X2 [Oryza sativa Japonica Group]
LOC_Os02g01275	1.26667	1.27333	3.24	1.92	-	Os02g0102850 [Oryza sativa Japonica Group]
LOC_Os02g01280	3.41333	4.85667	14.3433	13.0667	-	PREDICTED: ruBisCO large subunit-binding protein subunit beta, chloroplastic [Oryza sativa Japonica Group]
LOC_Os02g01290	0.503333	0.353333	0.15	0.176667	-	PREDICTED: uncharacterized protein LOC4327994 [Oryza sativa Japonica Group]
LOC_Os02g01310	0.0533333	0.116667	0.0133333	0.001	-	pectinesterase inhibitor domain containing protein precursor [Zea mays]
LOC_Os02g01326	0.1	0.133333	0.0133333	0.08	At3g30340	PREDICTED: WAT1-related protein At3g30340 [Oryza sativa Japonica Group]
LOC_Os02g01340	270.957	176.927	389.843	309.313	Os06g0107700	PREDICTED: ferredoxin--NADP reductase, leaf isozyme, chloroplastic-like [Oryza sativa Japonica Group]
LOC_Os02g01355	2.71333	1.66333	1.82333	1.2	MADS50	PREDICTED: MADS-box protein SOC1-like isoform X1 [Oryza sativa Japonica Group]
LOC_Os02g01540	0.04	0.16	0.34	0.12	-	Os02g0105700 [Oryza sativa Japonica Group]
LOC_Os02g01590	27.3167	12.2033	19.23	3.86333	1-SST	PREDICTED: sucrose:sucrose 1-fructosyltransferase [Oryza sativa Japonica Group]
LOC_Os02g01610	0.39	0.58	0.986667	1.31333	PCMP-H41	PREDICTED: putative pentatricopeptide repeat-containing protein At1g68930 [Oryza sativa Japonica Group]
LOC_Os02g01700	3.88	4.47333	3.12333	1.1	ATL79	PREDICTED: RING-H2 finger protein ATL79 [Oryza sativa Japonica Group]
LOC_Os02g01800	0.25	0.263333	0.41	0.663333	At3g47570	Os02g0107700 [Oryza sativa Japonica Group]
LOC_Os02g02000	7.48333	3.95333	21.52	14.1467	CYP74B2	PREDICTED: probable inactive linolenate hydroperoxide lyase [Oryza sativa Japonica Group]
LOC_Os02g02040	18.4033	20.5533	13.79	6.51333	NCRK	PREDICTED: receptor-like serine/threonine-protein kinase NCRK isoform X3 [Oryza sativa Japonica Group]
LOC_Os02g02120	13.9967	12.9967	1.92	4.09333	WAK5	PREDICTED: wall-associated receptor kinase 5 [Oryza sativa Japonica Group]
LOC_Os02g02140	0.0566667	0.03	0.213333	0.11	PXL2	PREDICTED: leucine-rich repeat receptor-like protein kinase PXL2 [Oryza sativa Japonica Group]
LOC_Os02g02170	0.001	0.001	0.0633333	0.01	NRT2.2	PREDICTED: high-affinity nitrate transporter 2.1 [Oryza sativa Japonica Group]
LOC_Os02g02190	0.0733333	0.02	0.16	0.05	NRT2.2	PREDICTED: high-affinity nitrate transporter 2.1 [Oryza sativa Japonica Group]
LOC_Os02g02210	1.17	1.37667	6.45	12.0067	GABA-T	PREDICTED: probable gamma-aminobutyrate transaminase 4 [Oryza sativa Japonica Group]
LOC_Os02g02230	0.653333	0.55	3.09333	1.42333	CYP51	Os02g0113200 [Oryza sativa Japonica Group]
LOC_Os02g02275	0.08	0.04	0.18	0.0933333	-	Os02g0113900 [Oryza sativa Japonica Group]
LOC_Os02g02310	0.966667	0.563333	0.566667	0.476667	WAT1	PREDICTED: protein WALLS ARE THIN 1 [Oryza sativa Japonica Group]
LOC_Os02g02380	1.14333	0.386667	0.5	0.45	RUP2	PREDICTED: WD repeat-containing protein RUP2-like [Oryza sativa Japonica Group]
LOC_Os02g02450	0.196667	0.333333	0.483333	0.356667	YSL7	PREDICTED: probable metal-nicotianamine transporter YSL7 [Oryza sativa Japonica Group]
LOC_Os02g02490	0.13	0.25	0.21	0.276667	PSKR1	PREDICTED: phytosulfokine receptor 1 [Oryza sativa Japonica Group]
LOC_Os02g02500	1.82333	5.87333	3.58333	4.83333	-	Remorin family protein [Zea mays]
LOC_Os02g02524	0.926667	2.13333	4.63667	4.16	cnpy1	PREDICTED: protein canopy-1 [Oryza sativa Japonica Group]
LOC_Os02g02540	2.79333	3.34333	1.41667	2.13	GLR3.1	PREDICTED: glutamate receptor 3.1-like [Oryza sativa Japonica Group]
LOC_Os02g02600	24.42	39.3567	16.71	37.9267	At4g35600	PREDICTED: probable serine/threonine-protein kinase NAK [Oryza sativa Japonica Group]
LOC_Os02g02640	0.116667	0.0933333	0.323333	0.156667	RGA2	PREDICTED: disease resistance protein RGA2-like [Oryza brachyantha]
LOC_Os02g02730	8.53667	11.32	2.1	6.01333	-	E3 ubiquitin-protein ligase UBR3, partial [Anthurium amnicola]
LOC_Os02g02740	1.37667	0.666667	2.20333	1.77333	At2g17670	PREDICTED: pentatricopeptide repeat-containing protein At2g17670 [Oryza sativa Japonica Group]
LOC_Os02g02780	0.953333	0.806667	1.04333	1.76333	HT1	PREDICTED: serine/threonine-protein kinase STY46 [Oryza sativa Japonica Group]
LOC_Os02g02790	0.42	0.64	0.286667	0.263333	PLDDELTA	phospholipase D delta isoform 1b-like protein [Oryza sativa Japonica Group]
LOC_Os02g02800	0.536667	1.23667	1.52667	1.72	mettl23	PREDICTED: methyltransferase-like protein 23 [Oryza sativa Japonica Group]
LOC_Os02g02880	4.82	3.66667	7.63667	7.24667	mettl16	PREDICTED: methyltransferase-like protein 16 [Oryza sativa Japonica Group]
LOC_Os02g02930	4.70667	9.09333	0.143333	1.26333	-	PREDICTED: S-(+)-linalool synthase, chloroplastic [Oryza sativa Japonica Group]
LOC_Os02g02970	1.16	2.66667	0.536667	1.21	cid13	PREDICTED: UTP:RNA uridylyltransferase 1 isoform X1 [Oryza sativa Japonica Group]
LOC_Os02g03030	0.0166667	0.07	0.456667	0.523333	ATXR6	PREDICTED: histone-lysine N-methyltransferase ATXR6-like [Oryza sativa Japonica Group]
LOC_Os02g03040	240.847	212.543	101.193	175.897	RS41	PREDICTED: serine/arginine-rich splicing factor RS41 isoform X2 [Oryza sativa Japonica Group]
LOC_Os02g03210	0.06	0.0733333	0.01	0.001	GULLO6	PREDICTED: probable L-gulonolactone oxidase 6 [Oryza sativa Japonica Group]
LOC_Os02g03250	18.7867	14.78	29.69	26.6067	LPA2	PREDICTED: protein LOW PSII ACCUMULATION 2, chloroplastic [Oryza sativa Japonica Group]
LOC_Os02g03280	92.5933	119.62	52.69	100.873	BI1	PREDICTED: bax inhibitor 1 [Oryza sativa Japonica Group]
LOC_Os02g03294	13.46	12.1167	9.74	6.54333	CYCP4-1	PREDICTED: cyclin-P4-1-like [Oryza sativa Japonica Group]
LOC_Os02g03320	0.19	0.23	0.393333	0.22	CINV1	PREDICTED: probable alkaline/neutral invertase F [Oryza sativa Japonica Group]
LOC_Os02g03330	121.317	76.6633	75.3833	58.84	-	light-harvesting complex-like protein 3 isotype 1, chloroplastic [Aegilops tauschii subsp. tauschii] [Aegilops tauschii]
LOC_Os02g03400	0.556667	1.34	0.18	1.18333	MAP65-3	PREDICTED: 65-kDa microtubule-associated protein 3 [Oryza sativa Japonica Group]
LOC_Os02g03410	81.2833	124.11	27.7367	195.72	CPK16	PREDICTED: calcium-dependent protein kinase 16 isoform X1 [Oryza sativa Japonica Group]
LOC_Os02g03420	1.6	8.36	1.95667	12.04	PCMP-H8	PREDICTED: pentatricopeptide repeat-containing protein At1g18485 [Oryza sativa Japonica Group]
LOC_Os02g03430	18.2567	36.9267	16.8967	26.6233	-	Calcium-binding EF hand family protein [Zostera marina]
LOC_Os02g03440	0.46	0.09	0.22	0.0466667	SNRPE	PREDICTED: small nuclear ribonucleoprotein E-like [Oryza brachyantha]
LOC_Os02g03530	1.40667	2	3.17667	3.45333	At1g71210	PREDICTED: pentatricopeptide repeat-containing protein At1g71210 [Oryza sativa Japonica Group]
LOC_Os02g03550	0.03	0.03	0.186667	0.276667	XTH30	PREDICTED: probable xyloglucan endotransglucosylase/hydrolase protein 30 [Oryza sativa Japonica Group]
LOC_Os02g03570	4.06667	1.88333	3.46333	2.51	HSP18.9	PREDICTED: 18.9 kDa heat shock protein [Oryza sativa Japonica Group]
LOC_Os02g03670	21.7367	13.33	32.9567	28.3967	LPA3	PREDICTED: protein LOW PSII ACCUMULATION 3, chloroplastic [Oryza sativa Japonica Group]
LOC_Os02g03710	3.05333	4.85333	10.56	7.77333	-	PREDICTED: protein RESPONSE TO LOW SULFUR 3 [Beta vulgaris subsp. vulgaris] [Beta vulgaris]
LOC_Os02g03790	7.81333	15.3567	9.03667	5.75667	-	PREDICTED: uncharacterized protein LOC4328191 [Oryza sativa Japonica Group]
LOC_Os02g03800	0.0933333	0.23	0.06	0.001	-	Os02g0130700 [Oryza sativa Japonica Group]
LOC_Os02g04010	21.31	30.29	15.9333	32.76	CYCT1-1	PREDICTED: cyclin-T1-1 [Oryza sativa Japonica Group]
LOC_Os02g04030	0.423333	0.286667	0.123333	0.153333	SFH12	PREDICTED: phosphatidylinositol/phosphatidylcholine transfer protein SFH12 isoform X1 [Oryza sativa Japonica Group]
LOC_Os02g04110	0.346667	0.29	0.726667	0.586667	tmem53	PREDICTED: transmembrane protein 53 [Oryza sativa Japonica Group]
LOC_Os02g04170	2.82667	4.14667	2.05	2.26333	Os02g0134400	PREDICTED: L-aspartate oxidase, chloroplastic [Oryza sativa Japonica Group]
LOC_Os02g04240	0.233333	0.18	0.57	0.653333	WEE1	PREDICTED: wee1-like protein kinase [Oryza sativa Japonica Group]
LOC_Os02g04340	0.88	0.64	0.626667	1.73	NLP3	Os02g0136000 [Oryza sativa Japonica Group]
LOC_Os02g04430	2.28667	2.99333	1.17333	1.39	SRF1	PREDICTED: protein STRUBBELIG-RECEPTOR FAMILY 1 isoform X2 [Oryza sativa Japonica Group]
LOC_Os02g04510	4.30667	3.04667	6.94	7.13	DVR	Delta-aminolevulinic acid dehydratase [Zea mays]
LOC_Os02g04530	0.0533333	0.16	0.04	0.0766667	RGA2	Os02g0137900 [Oryza sativa Japonica Group]
LOC_Os02g04650	4.44667	16.0367	11.3833	9.09333	-	activator of 90 kDa heat shock protein ATPase [Dactylis glomerata]
LOC_Os02g04730	1.73333	2.60333	4.6	3.16	Os11g0285000	Os02g0140200, partial [Oryza sativa Japonica Group]
LOC_Os02g04760	0.94	0.386667	0.41	0.226667	Os11g0285000	Camelliol C synthase [Zea mays]
LOC_Os02g04780	0.283333	0.573333	0.823333	0.45	-	Os02g0140800 [Oryza sativa Japonica Group]
LOC_Os02g04810	42.2733	24.55	15.6133	18.5833	ARF5	PREDICTED: auxin response factor 5 isoform X1 [Oryza sativa Japonica Group]
LOC_Os02g04860	4.16667	5.70333	6.98333	2.48667	-	Os02g0778100 [Oryza sativa Japonica Group]
LOC_Os02g04900	0.0533333	0.136667	0.38	0.246667	-	Os02g0143500 [Oryza sativa Japonica Group]
LOC_Os02g04915	2.05667	2.9	4.46333	4.01	-	Os02g0142060 [Oryza sativa Japonica Group]
LOC_Os02g05000	2.29667	1.32	3.09333	2.01333	-	Os08g0165200 [Oryza sativa Japonica Group]
LOC_Os02g05020	0.0633333	0.136667	0.193333	0.13	-	HGWP repeat containing protein-like [Oryza sativa Japonica Group]
LOC_Os02g05040	0.396667	0.73	0.11	0.26	Efr3b	uncharacterized LOC100501399 [Zea mays]
LOC_Os02g05050	0.126667	0.001	0.15	0.376667	-	PREDICTED: auxin-induced protein 15A [Oryza sativa Japonica Group]
LOC_Os02g05350	2.92667	2.90667	3.83	1.85333	-	Os02g0143500 [Oryza sativa Japonica Group]
LOC_Os02g05365	0.593333	0.11	0.766667	0.406667	-	PREDICTED: DNA-binding protein BIN4 isoform X4 [Oryza sativa Japonica Group]
LOC_Os02g05420	1.21	0.85	0.57	0.616667	-	Os02g0147500 [Oryza sativa Japonica Group]
LOC_Os02g05520	0.12	0.26	0.0533333	0.2	At4g26020	PREDICTED: protein At-4/1 [Oryza sativa Japonica Group]
LOC_Os02g05530	2.02333	2.46	7.86	4.87	-	Os02g0149050 [Oryza sativa Japonica Group]
LOC_Os02g05630	99.8367	103.63	50.8367	70.1467	Os02g0149800	PREDICTED: probable protein phosphatase 2C 10 isoform X1 [Oryza sativa Japonica Group]
LOC_Os02g05686	1.44	0.836667	1.7	2.13	RGA2	PREDICTED: disease resistance protein RGA2 [Oryza sativa Japonica Group]
LOC_Os02g05720	0.576667	0.616667	1.29667	0.943333	PCMP-H24	PREDICTED: pentatricopeptide repeat-containing protein At1g09410 [Oryza sativa Japonica Group]
LOC_Os02g05730	0.886667	0.583333	1.30333	1.18333	SIRK	Os02g0151100, partial [Oryza sativa Japonica Group]
LOC_Os02g05744	18.4033	17.93	7.87333	5.01667	Os02g0151300	PREDICTED: endoglucanase 5 [Oryza sativa Japonica Group]
LOC_Os02g05780	0.26	0.3	0.733333	0.5	Os05g0573700	ketol-acid reductoisomerase-like protein [Oryza sativa Japonica Group]
LOC_Os02g05820	0.2	0.22	0.0966667	0.183333	PUB34	PREDICTED: U-box domain-containing protein 35 isoform X2 [Oryza sativa Japonica Group]
LOC_Os02g05900	7.28333	9.44333	4.75	4.14	-	ternary complex factor MIP1-like [Oryza sativa Japonica Group]
LOC_Os02g05920	1.85333	1.16	3.07667	1.78667	PSYR1	Os02g0153200 [Oryza sativa Japonica Group]
LOC_Os02g05950	3.81333	1.53667	2.77667	3.21333	PSYR1	PREDICTED: tyrosine-sulfated glycopeptide receptor 1 [Oryza sativa Japonica Group]
LOC_Os02g05960	3.04	2.57333	1.38	4.16	PSYR1	PREDICTED: tyrosine-sulfated glycopeptide receptor 1 isoform X1 [Oryza sativa Japonica Group]
LOC_Os02g05970	0.36	0.253333	0.206667	0.463333	PSYR1	PREDICTED: tyrosine-sulfated glycopeptide receptor 1 [Oryza sativa Japonica Group]
LOC_Os02g06030	0.0533333	0.17	0.14	0.14	RLP2	Os02g0154800 [Oryza sativa Japonica Group]
LOC_Os02g06070	0.0433333	0.163333	0.263333	0.22	RLP2	Os02g0154975 [Oryza sativa Japonica Group]
LOC_Os02g06090	0.843333	1.28667	0.493333	0.373333	RLP2	Os02g0156200 [Oryza sativa Japonica Group]
LOC_Os02g06120	0.473333	0.55	0.843333	0.346667	RLP2	Os02g0155750 [Oryza sativa Japonica Group]
LOC_Os02g06150	0.343333	0.96	0.81	0.336667	PSYR1	Os02g0155900 [Oryza sativa Japonica Group]
LOC_Os02g06160	0.183333	0.143333	0.17	0.03	LECRKS5	PREDICTED: probable L-type lectin-domain containing receptor kinase S.5 isoform X1 [Oryza sativa Japonica Group]
LOC_Os02g06200	1.00333	0.65	0.546667	2.68333	RLP2	Os02g0156600 [Oryza sativa Japonica Group]
LOC_Os02g06210	0.18	0.126667	0.253333	0.103333	RLP2	Os02g0156633, partial [Oryza sativa Japonica Group]
LOC_Os02g06220	0.0966667	0.0533333	0.1	0.32	RLP2	Os02g0157000 [Oryza sativa Japonica Group]
LOC_Os02g06240	0.001	0.15	0.001	0.0166667	RLP2	Os02g0157150 [Oryza sativa Japonica Group]
LOC_Os02g06250	0.0833333	0.133333	0.273333	0.216667	RLP2	Os02g0157100 [Oryza sativa Japonica Group]
LOC_Os02g06260	0.16	0.133333	0.333333	0.263333	RLP2	Os02g0157200 [Oryza sativa Japonica Group]
LOC_Os02g06270	0.823333	0.213333	0.603333	0.47	RLP2	Phytosulfokine receptor precursor-like [Oryza sativa Japonica Group]
LOC_Os02g06340	0.636667	1.1	1.85667	2.22	EHD2	PREDICTED: EH domain-containing protein 1 [Oryza sativa Japonica Group]
LOC_Os02g06410	0.0766667	0.213333	0.0733333	0.0133333	PV42A	PREDICTED: SNF1-related protein kinase regulatory subunit gamma-like PV42a [Oryza sativa Japonica Group]
LOC_Os02g06420	0.143333	0.203333	0.503333	0.31	-	hypothetical protein [Oryza sativa Japonica Group]
LOC_Os02g06460	0.386667	0.436667	0.843333	0.606667	-	Os02g0159400, partial [Oryza sativa Japonica Group]
LOC_Os02g06480	11.4133	6.31333	3.92	4.90333	HCC1	PREDICTED: protein SCO1 homolog 1, mitochondrial isoform X1 [Oryza sativa Japonica Group]
LOC_Os02g06530	1.37333	2.51333	0.896667	1.78	-	armadillo/beta-catenin repeat protein-like [Oryza sativa Japonica Group]
LOC_Os02g06540	0.23	0.343333	0.346667	0.53	STP1	PREDICTED: sugar transport protein 1 [Oryza sativa Japonica Group]
LOC_Os02g06560	1.88	0.653333	0.833333	0.81	-	wound induced protein [Zea mays]
LOC_Os02g06570	10.52	6.63	9.99667	13.6633	CIPK26	PREDICTED: CBL-interacting protein kinase 26 [Oryza sativa Japonica Group]
LOC_Os02g06580	1.13	1.31	0.433333	0.616667	FH10	PREDICTED: formin-like protein 10 isoform X2 [Oryza sativa Japonica Group]
LOC_Os02g06610	0.29	0.293333	0.24	0.643333	PER3	TPA: class III peroxidase 24 precursor [Oryza sativa Japonica Group]
LOC_Os02g06630	0.7	1.17667	0.486667	0.43	PER39	PREDICTED: peroxidase 3 isoform X2 [Oryza sativa Japonica Group]
LOC_Os02g06640	639.667	938.007	1412.25	1287.53	UBQ10	Polyubiquitin-A [Triticum urartu]
LOC_Os02g06830	0.576667	0.923333	1.24667	1.59	-	Os02g0164000 [Oryza sativa Japonica Group]
LOC_Os02g06880	1.09667	1.37	2.11333	2.20667	PCMP-H28	PREDICTED: pentatricopeptide repeat-containing protein At4g21065 [Oryza sativa Japonica Group]
LOC_Os02g06930	30.9967	27.0567	5.92333	43.5667	LRR-RLK	serine/threonine protein kinase Stpk-B [Triticum aestivum]
LOC_Os02g06960	0.276667	1.60667	0.566667	0.723333	-	PREDICTED: zinc finger CCCH domain-containing protein 18 [Oryza sativa Japonica Group]
LOC_Os02g06980	0.13	0.283333	0.0266667	0.426667	-	Os02g0166300 [Oryza sativa Japonica Group]
LOC_Os02g07000	0.993333	0.863333	0.47	0.706667	-	hypothetical protein OsI_05990 [Oryza sativa Indica Group]
LOC_Os02g07010	7.02333	14.5833	5.34333	7.28333	-	unknown protein [Oryza sativa Japonica Group]
LOC_Os02g07050	0.25	0.836667	1.13	1.16667	PCMP-E35	PREDICTED: pentatricopeptide repeat-containing protein At4g20770 [Oryza sativa Japonica Group]
LOC_Os02g07110	23.08	37.4067	5.64333	7.02	SAUR71	PREDICTED: auxin-responsive protein SAUR71 [Oryza sativa Japonica Group]
LOC_Os02g07170	0.513333	0.513333	1.04	1.22333	KAN2	PREDICTED: two-component response regulator ARR18 [Oryza sativa Japonica Group]
LOC_Os02g07180	0.296667	0.54	0.54	0.93	JASON	PREDICTED: protein JASON [Oryza sativa Japonica Group]
LOC_Os02g07190	1.64667	2.18	3.02667	3.6	-	transducin-like [Oryza sativa Japonica Group]
LOC_Os02g07709	0.356667	0.28	0.406667	0.643333	-	-
LOC_Os02g07730	0.863333	1.33333	0.606667	0.696667	HDHD3	PREDICTED: haloacid dehalogenase-like hydrolase domain-containing protein 3 [Oryza sativa Japonica Group]
LOC_Os02g07800	0.84	1.07	2.51333	2.2	-	Os02g0174300 [Oryza sativa Japonica Group]
LOC_Os02g07830	3.86667	2.65333	1.59	1.37	HKT6	PREDICTED: probable cation transporter HKT6 [Oryza sativa Japonica Group]
LOC_Os02g07900	0.266667	0.366667	0.163333	0.333333	At4g32285	clathrin assembly protein [Zea mays]
LOC_Os02g07930	44.3767	26.2033	15.4067	14.26	BBX32	PREDICTED: B-box zinc finger protein 32 [Oryza sativa Japonica Group]
LOC_Os02g08010	11.55	20.66	9.53667	10.9467	ACA8	PREDICTED: calcium-transporting ATPase 8, plasma membrane-type [Oryza sativa Japonica Group]
LOC_Os02g08018	3.37333	7.25	2.86667	3.76333	ACA8	PREDICTED: calcium-transporting ATPase 8, plasma membrane-type [Oryza sativa Japonica Group]
LOC_Os02g08070	0.0866667	0.28	0.4	0.343333	SPL5	Os02g0177300 [Oryza sativa Japonica Group]
LOC_Os02g08110	26.99	13.4733	23.6133	13.38	Os02g0177700	PREDICTED: CASP-like protein 2C2 [Oryza sativa Japonica Group]
LOC_Os02g08140	6.47333	4.11667	5.03	3.16333	CIPK21	PREDICTED: CBL-interacting serine/threonine-protein kinase 21 [Oryza sativa Japonica Group]
LOC_Os02g08150	59.35	28.25	57.8	63.37	COL5	PREDICTED: zinc finger protein CONSTANS-LIKE 3 [Oryza sativa Japonica Group]
LOC_Os02g08160	0.503333	0.403333	1.15333	0.963333	At3g26922	PREDICTED: F-box/LRR-repeat protein At1g06630-like [Oryza sativa Japonica Group]
LOC_Os02g08170	0.276667	0.75	0.626667	0.453333	GDU1	Os02g0178300 [Oryza sativa Japonica Group]
LOC_Os02g08180	88.08	113.427	47.53	68.2533	Os02g0178400	PREDICTED: protein transport protein Sec61 subunit gamma [Brachypodium distachyon]
LOC_Os02g08220	1.22333	1.27333	5.24	2.38	-	PREDICTED: vitellogenin-1 [Oryza sativa Japonica Group]
LOC_Os02g08230	98.75	87.1267	43.41	77.95	CER3	PREDICTED: protein ECERIFERUM 3 [Oryza sativa Japonica Group]
LOC_Os02g08270	9.97	2.36	0.503333	5.89	guaAA	PREDICTED: gamma-glutamyl peptidase 5-like [Oryza brachyantha]
LOC_Os02g08330	0.31	0.33	0.256667	0.143333	MIMI_L728	Os06g0652100 [Oryza sativa Japonica Group]
LOC_Os02g08420	17.43	35.4833	5.82333	11.2367	CCR1	PREDICTED: cinnamoyl-CoA reductase 2 [Oryza sativa Japonica Group]
LOC_Os02g08440	191.49	328.15	105.223	562.65	WRKY40	PREDICTED: probable WRKY transcription factor 40 [Oryza sativa Japonica Group]
LOC_Os02g08470	0.08	0.466667	0.153333	0.296667	POLAR	PREDICTED: protein POLAR LOCALIZATION DURING ASYMMETRIC DIVISION AND REDISTRIBUTION-like [Oryza sativa Japonica Group]
LOC_Os02g08490	0.466667	0.98	2.29667	1.76667	CLPB3	PREDICTED: chaperone protein ClpB3, mitochondrial [Oryza sativa Japonica Group]
LOC_Os02g08540	11.4633	20.3867	7.78333	16.8433	-	PREDICTED: translation initiation factor IF-2 [Oryza sativa Japonica Group]
LOC_Os02g09200	0.001	0.0933333	0.02	0.0133333	CYP71D10	PREDICTED: cytochrome P450 71D7 [Oryza sativa Japonica Group]
LOC_Os02g09220	6.20667	4.08667	3.36	1.96333	CYP71D8	PREDICTED: premnaspirodiene oxygenase [Oryza sativa Japonica Group]
LOC_Os02g09240	5.72333	4.2	4.64667	2.71667	CYP71D8	PREDICTED: cytochrome P450 71D8 [Oryza sativa Japonica Group]
LOC_Os02g09250	4.56	9.59	2.17667	5.03	CYP71D8	PREDICTED: ent-isokaurene C2-hydroxylase-like [Oryza sativa Japonica Group]
LOC_Os02g09260	0.353333	0.34	1.24333	0.68	CYP71D8	Os02g0185400, partial [Oryza sativa Japonica Group]
LOC_Os02g09320	0.2	0.483333	0.526667	1.41333	CYP71D55	PREDICTED: ent-isokaurene C2-hydroxylase-like [Oryza sativa Japonica Group]
LOC_Os02g09359	53.7933	56.3167	22.4033	25.1833	At3g15890	PREDICTED: PTI1-like tyrosine-protein kinase At3g15890 [Oryza sativa Japonica Group]
LOC_Os02g09390	2.49333	1.51333	1.70667	3.08	CYP71D55	PREDICTED: premnaspirodiene oxygenase [Oryza sativa Japonica Group]
LOC_Os02g09440	4.84333	3.50333	8.61667	8.13333	-	PREDICTED: glycerophosphodiester phosphodiesterase GDPDL7 [Oryza sativa Japonica Group]
LOC_Os02g09460	25.6233	16.9233	53.7033	48.9067	yjbQ	PREDICTED: UPF0047 protein YjbQ [Setaria italica]
LOC_Os02g09480	42.7567	16.5367	14.3133	41.1367	MYB44	PREDICTED: transcription factor MYB44 [Oryza sativa Japonica Group]
LOC_Os02g09490	54.8867	64.39	33.5367	29.6667	CAD2	PREDICTED: cinnamyl alcohol dehydrogenase 2 [Oryza sativa Japonica Group]
LOC_Os02g09530	0.803333	1.74	0.293333	0.603333	SNRNP25	Ubiquitin-like superfamily protein [Zea mays]
LOC_Os02g09620	0.166667	0.1	1.24333	0.746667	At4g26790	PREDICTED: GDSL esterase/lipase At4g26790 isoform X2 [Oryza sativa Japonica Group]
LOC_Os02g09650	4.72	9.1	4.66	3.99333	ERF3	PREDICTED: ethylene-responsive transcription factor 3 [Oryza sativa Japonica Group]
LOC_Os02g09760	0.11	0.736667	0.0466667	0.0266667	-	PREDICTED: root meristem growth factor 3-like [Zea mays]
LOC_Os02g09800	0.0766667	0.3	0.303333	0.38	PCMP-H12	PREDICTED: pentatricopeptide repeat-containing protein At3g62890 [Oryza sativa Japonica Group]
LOC_Os02g09830	1.47333	1.3	0.446667	0.47	BZIP43	PREDICTED: basic leucine zipper 43 [Oryza sativa Japonica Group]
LOC_Os02g09850	3.74667	2.01	7.21667	2.41	GDU2	PREDICTED: protein GLUTAMINE DUMPER 6 [Oryza sativa Japonica Group]
LOC_Os02g09940	77.8033	45.29	104.967	81.58	PRXIIE-2	PREDICTED: peroxiredoxin-2E-2, chloroplastic [Oryza sativa Japonica Group]
LOC_Os02g09960	11.8633	12.86	5.51	10.7733	LYK5	PREDICTED: protein LYK5 [Oryza sativa Japonica Group]
LOC_Os02g09970	1.21667	0.86	0.69	0.553333	-	PREDICTED: uncharacterized protein LOC4328589 [Oryza sativa Japonica Group]
LOC_Os02g09980	1.15333	0.913333	1.99667	0.79	-	PREDICTED: uncharacterized protein LOC4328590 [Oryza sativa Japonica Group]
LOC_Os02g09990	4.11333	4.05667	4.22	1.75	-	PREDICTED: uncharacterized protein LOC4328591 [Oryza sativa Japonica Group]
LOC_Os02g10020	1.02	1.38	2.09333	2.32333	BUBR1	PREDICTED: mitotic spindle checkpoint protein BUBR1 [Oryza sativa Japonica Group]
LOC_Os02g10100	0.06	0.0766667	0.02	0.0866667	MSL1	PREDICTED: leucine-rich repeat receptor protein kinase MSL1 [Oryza sativa Japonica Group]
LOC_Os02g10120	14.04	5.26667	19.0733	6.51667	LOX2.3	PREDICTED: lipoxygenase 2.3, chloroplastic [Oryza sativa Japonica Group]
LOC_Os02g10300	0.103333	0.113333	0.01	0.001	PG2C	Os02g0196700 [Oryza sativa Japonica Group]
LOC_Os02g10320	2.75333	2.51667	5.26	4.70333	KAS	PREDICTED: 3-oxoacyl-[acyl-carrier-protein] synthase, mitochondrial [Oryza sativa Japonica Group]
LOC_Os02g10390	1106.54	612.823	1812.55	1060.15	CAB8	PREDICTED: chlorophyll a-b binding protein 8, chloroplastic [Oryza sativa Japonica Group]
LOC_Os02g10400	1	0.873333	2.70667	2.41333	NUS1	Os02g0197700, partial [Oryza sativa Japonica Group]
LOC_Os02g10450	0.38	0.0866667	1.12333	0.27	-	Os12g0139800, partial [Oryza sativa Japonica Group]
LOC_Os02g10470	4.77	4.91333	3.14667	2.44	CML21	PREDICTED: probable calcium-binding protein CML21 isoform X1 [Oryza sativa Japonica Group]
LOC_Os02g10500	48.32	40.6433	29.7667	22.3067	-	PREDICTED: uncharacterized protein LOC4328631 [Oryza sativa Japonica Group]
LOC_Os02g10520	2.07667	2.04333	1.21	0.883333	AIR3	PREDICTED: subtilisin-like protease SBT5.3 [Oryza sativa Japonica Group]
LOC_Os02g10550	0.583333	0.14	0.946667	1.38667	RGA2	Os02g0199200 [Oryza sativa Japonica Group]
LOC_Os02g10580	2.91	1.54667	3.67	2.93333	RPP13L4	Os02g0199200 [Oryza sativa Japonica Group]
LOC_Os02g10600	12.7367	6.1	10.77	7.95	At3g07870	PREDICTED: F-box protein At3g07870 [Oryza sativa Japonica Group]
LOC_Os02g10710	1.19667	2.40333	0.423333	2.73333	HSP23.6	PREDICTED: 23.6 kDa heat shock protein, mitochondrial [Oryza sativa Japonica Group]
LOC_Os02g10730	17.0767	57.5567	4.46333	15.64	-	Os02g0201300, partial [Oryza sativa Japonica Group]
LOC_Os02g10760	16.0633	21.3767	7.70667	6.79667	WIN1	PREDICTED: ethylene-responsive transcription factor WIN1 [Oryza sativa Japonica Group]
LOC_Os02g10850	3.84	3.13667	3.94	1.87667	At1g55270	PREDICTED: F-box/kelch-repeat protein At1g55270 isoform X1 [Oryza sativa Japonica Group]
LOC_Os02g11000	2.93	2.80667	4.27667	1.97333	-	Plant Tudor-like RNA-binding protein [Zea mays]
LOC_Os02g11020	0.98	0.443333	0.313333	0.37	CYP734A2	PREDICTED: cytochrome P450 734A2 [Oryza sativa Japonica Group]
LOC_Os02g11040	10.06	22.4533	12.4533	10.0333	-	Os02g0205200, partial [Oryza sativa Japonica Group]
LOC_Os02g11070	37.4333	64.9733	4.83	72.6933	KCS11	PREDICTED: 3-ketoacyl-CoA synthase 11 isoform X1 [Oryza sativa Japonica Group]
LOC_Os02g11110	31.9533	16.6067	42.9667	27.86	UGT73C3	PREDICTED: UDP-glycosyltransferase 73C3 [Oryza sativa Japonica Group]
LOC_Os02g11130	12.32	5.40667	20.58	21.4733	UGT73C3	PREDICTED: UDP-glycosyltransferase 73C3 [Oryza sativa Japonica Group]
LOC_Os02g11640	1.58667	0.863333	3.59333	1.83333	UGT73C3	PREDICTED: UDP-glycosyltransferase 73E1 [Oryza sativa Japonica Group]
LOC_Os02g11700	9.80333	7.84	3.64667	1.99	UGT73C1	Os02g0207400 [Oryza sativa Japonica Group]
LOC_Os02g11705	10.6467	7.47667	19.8633	18.3	-	Os02g0207500, partial [Oryza sativa Japonica Group]
LOC_Os02g11760	4.08333	5.81	1.79333	2.25	ABCG39	PDR-like ABC transporter [Oryza sativa Japonica Group]
LOC_Os02g11790	2.68667	2.7	13.22	6.05333	At1g80440	Os02g0208700 [Oryza sativa Japonica Group]
LOC_Os02g11859	29.0033	67.9233	8.89667	22.8833	-	Os02g0209300 [Oryza sativa Japonica Group]
LOC_Os02g11870	2.92333	5.21667	2.40333	3.53667	-	PREDICTED: uncharacterized protein LOC4328696 [Oryza sativa Japonica Group]
LOC_Os02g11930	0.263333	0.443333	0.533333	0.533333	At3g47570	PREDICTED: LRR receptor-like serine/threonine-protein kinase EFR [Oryza sativa Japonica Group]
LOC_Os02g11940	2.17333	2.34333	4.83667	4.53667	ugt52	PREDICTED: sterol 3-beta-glucosyltransferase UGT80B1 isoform X3 [Oryza sativa Japonica Group]
LOC_Os02g11960	1.33333	0.933333	0.22	0.276667	ABCA8	Os02g0211000 [Oryza sativa Japonica Group]
LOC_Os02g11980	0.2	0.243333	0.516667	0.356667	At3g47570	PREDICTED: LRR receptor-like serine/threonine-protein kinase EFR [Oryza sativa Japonica Group]
LOC_Os02g12030	0.166667	0.283333	0.823333	0.566667	At3g47570	Os02g0211800 [Oryza sativa Japonica Group]
LOC_Os02g12040	0.15	0.203333	0.326667	0.3	FLS2	PREDICTED: probable leucine-rich repeat receptor-like protein kinase At1g35710 [Oryza sativa Japonica Group]
LOC_Os02g12090	0.286667	0.756667	1.02	0.15	-	Os02g0212300 [Oryza sativa Japonica Group]
LOC_Os02g12100	0.413333	0.516667	0.666667	1.20333	-	Os02g0212600 [Oryza sativa Japonica Group]
LOC_Os02g12300	0.23	0.26	0.0966667	0.08	-	PREDICTED: pectate lyase [Oryza sativa Japonica Group]
LOC_Os02g12370	0.0833333	0.166667	0.346667	0.266667	-	Os02g0215100 [Oryza sativa Japonica Group]
LOC_Os02g12380	5.08667	5.58667	2.00667	2.63667	-	PREDICTED: probable histone deacetylase 19 isoform X1 [Oryza sativa Japonica Group]
LOC_Os02g12450	0.153333	0.166667	0.223333	0.31	At3g47570	PREDICTED: probable LRR receptor-like serine/threonine-protein kinase At3g47570 [Oryza sativa Japonica Group]
LOC_Os02g12460	0.13	0.22	0.406667	0.606667	PAPS2	Os11g0702600, partial [Oryza sativa Japonica Group]
LOC_Os02g12560	0.316667	0.523333	0.466667	0.906667	-	Os02g0217450 [Oryza sativa Japonica Group]
LOC_Os02g12654	6.59	5.55333	14.1	9.79	-	-
LOC_Os02g12660	0.406667	0.4	0.996667	0.61	PUB35	PREDICTED: U-box domain-containing protein 35 [Oryza sativa Japonica Group]
LOC_Os02g12670	1.51	1.14333	0.416667	0.473333	PUB34	Os02g0218600 [Oryza sativa Japonica Group]
LOC_Os02g12680	0.603333	0.436667	0.29	1.11667	CYP74A3	PREDICTED: allene oxide synthase 3 [Oryza sativa Japonica Group]
LOC_Os02g12750	6.16333	11.3667	9.5	5.55333	TET2	PREDICTED: tetraspanin-2 [Oryza sativa Japonica Group]
LOC_Os02g12790	11.1867	10.0067	15.4633	5.26	GATA21	PREDICTED: GATA transcription factor 21-like [Brachypodium distachyon]
LOC_Os02g12820	0.366667	0.32	0.176667	0.256667	BHLH	basic helix-loop-helix (bHLH) family protein-like [Oryza sativa Japonica Group]
LOC_Os02g12840	0.473333	0.306667	0.253333	0.22	Os02g0146600	PREDICTED: ATP-dependent RNA helicase DRS1 isoform X1 [Oryza sativa Japonica Group]
LOC_Os02g12870	22.4067	27.4433	13.19	19.7033	-	Lipoprotein signal peptidase [Anthurium amnicola]
LOC_Os02g12939	0.956667	1.14	2.01	1.67	-	-
LOC_Os02g13220	1.26	0.806667	0.72	0.46	At4g22030	PREDICTED: probable F-box protein At4g22030 [Oryza sativa Japonica Group]
LOC_Os02g13260	0.273333	0.37	0.0833333	0.0866667	At4g22030	PREDICTED: probable F-box protein At4g22030 [Oryza sativa Japonica Group]
LOC_Os02g13290	1.67333	0.513333	2.93667	2.70667	At1g17710	PREDICTED: inorganic pyrophosphatase 2 [Oryza sativa Japonica Group]
LOC_Os02g13300	21.42	32.0633	8.72	16.8433	SLC25A16	PREDICTED: mitochondrial substrate carrier family protein P [Oryza sativa Japonica Group]
LOC_Os02g13304	6.24333	4.83667	10.1967	5.99	-	-
LOC_Os02g13310	0.406667	0.67	1.03333	0.863333	ATH1	PREDICTED: homeobox protein ATH1 [Oryza sativa Japonica Group]
LOC_Os02g13340	1.28333	1.26	2.67	1.62333	At1g51965	PREDICTED: pentatricopeptide repeat-containing protein At1g51965, mitochondrial [Oryza brachyantha]
LOC_Os02g13350	1.91	1.26667	7.45333	6.04667	NUDT8	mutT domain protein-like [Oryza sativa Japonica Group]
LOC_Os02g13360	1.39667	1.56667	2.86333	2.35	ybeY	Os02g0227000 [Oryza sativa Japonica Group]
LOC_Os02g13370	2.67	1.69	7.13	5.29333	-	Os02g0227100, partial [Oryza sativa Japonica Group]
LOC_Os02g13380	61.0233	66.0533	29.8267	31.9267	-	early nodulin [Oryza sativa Japonica Group]
LOC_Os02g13410	0.12	0.0366667	0.0266667	0.0133333	EMS1	PREDICTED: leucine-rich repeat receptor-like protein kinase PXL2 [Oryza sativa Japonica Group]
LOC_Os02g13430	0.706667	0.586667	0.0533333	0.0233333	HSL1	PREDICTED: receptor-like protein kinase HSL1 isoform X1 [Oryza sativa Japonica Group]
LOC_Os02g13460	0.27	0.166667	0.07	0.123333	HSL1	Os02g0227900 [Oryza sativa Japonica Group]
LOC_Os02g13510	53.95	17.2667	39.54	14.88	HSL1	PREDICTED: receptor-like protein kinase 5 [Oryza sativa Japonica Group]
LOC_Os02g13560	32.8633	21.7633	46.2	36.59	MSSP2	PREDICTED: monosaccharide-sensing protein 2 [Oryza sativa Japonica Group]
LOC_Os02g13620	0.07	0.0333333	0.473333	0.136667	-	PREDICTED: uncharacterized protein LOC107278559 [Oryza sativa Japonica Group]
LOC_Os02g13660	9.62333	14.84	95.8967	71.0133	PDF1	PREDICTED: protodermal factor 1 [Oryza sativa Japonica Group]
LOC_Os02g13710	5.90333	6.77	3.85	3.19333	DREB3	PREDICTED: ethylene-responsive transcription factor ERF039-like [Oryza sativa Japonica Group]
LOC_Os02g13780	0.376667	0.3	0.196667	0.0733333	At3g47570	Os02g0231700 [Oryza sativa Japonica Group]
LOC_Os02g13800	2.96	7.06333	1.83	5.43	HSFC2A	PREDICTED: heat stress transcription factor C-2a [Oryza sativa Japonica Group]
LOC_Os02g13810	1.35	2.15	2.99667	2.67	HEI10	PREDICTED: E3 ubiquitin-protein ligase CCNB1IP1 homolog isoform X2 [Oryza sativa Japonica Group]
LOC_Os02g13870	86.6133	128.453	54.12	46.1033	NIP1-1	PREDICTED: aquaporin NIP1-1 [Oryza sativa Japonica Group]
LOC_Os02g13900	2.73333	8.22333	2.23	3.53333	BZR4	PREDICTED: protein BZR1 homolog 4 isoform X1 [Oryza sativa Japonica Group]
LOC_Os02g13950	4.71333	8.27667	4.16667	3.95	-	NHL domain-containing protein [Zea mays]
LOC_Os02g14170	54.2033	70.1733	34.8467	31.46	PNC1	PREDICTED: peroxidase P7 [Oryza sativa Japonica Group]
LOC_Os02g14180	0.001	0.213333	0.001	0.08	PER52	PREDICTED: peroxidase P7 [Oryza sativa Japonica Group]
LOC_Os02g14190	0.513333	0.563333	1.47333	1.57333	ACL5	PREDICTED: thermospermine synthase ACAULIS5 [Oryza sativa Japonica Group]
LOC_Os02g14430	8.79	5.95	2.20333	2.40333	GSVIVT00023967001	PREDICTED: peroxidase 70 [Oryza sativa Japonica Group]
LOC_Os02g14440	106.53	31.7333	23.25	14.1633	GSVIVT00023967001	PREDICTED: peroxidase P7 [Oryza sativa Japonica Group]
LOC_Os02g14490	3.15	3.34667	1.1	1.90333	KAN4	PREDICTED: uncharacterized protein LOC107275964 [Oryza sativa Japonica Group]
LOC_Os02g14630	0.73	1.88333	1.08333	1.27	UGT72B1	PREDICTED: UDP-glycosyltransferase 72B1 [Oryza sativa Japonica Group]
LOC_Os02g14800	1.11	1.14333	2.32667	1.49333	-	PREDICTED: uncharacterized protein LOC4328862 [Oryza sativa Japonica Group]
LOC_Os02g14840	3.96667	2.12	1.6	2.99	Os02g0245800	PREDICTED: potassium channel KAT1 [Oryza sativa Japonica Group]
LOC_Os02g14929	3.31	4.40667	6.90667	6.52667	CCT3	PREDICTED: T-complex protein 1 subunit gamma [Oryza sativa Japonica Group]
LOC_Os02g15050	0.66	0.27	0.803333	0.783333	PAPS2	Os11g0702600, partial [Oryza sativa Japonica Group]
LOC_Os02g15100	0.46	0.0333333	0.106667	0.0366667	ATL41	PREDICTED: RING-H2 finger protein ATL39-like [Oryza sativa Japonica Group]
LOC_Os02g15120	7.95	5.34333	7.23	1.90667	ATL6	PREDICTED: E3 ubiquitin-protein ligase EL5-like [Oryza sativa Japonica Group]
LOC_Os02g15160	1.45333	1.13	3.10667	2.41333	-	F-box protein At5g03970-like [Aegilops tauschii subsp. tauschii] [Aegilops tauschii]
LOC_Os02g15250	0.06	0.0933333	0.69	0.446667	-	PREDICTED: embryonic protein DC-8 [Oryza sativa Japonica Group]
LOC_Os02g15260	0.223333	0.03	0.001	0.123333	-	-
LOC_Os02g15280	4.65	5.82	7.14667	22.1533	VQ10	VQ motif family protein [Zea mays]
LOC_Os02g15290	2.52667	3.95	0.706667	16.1033	VQ10	VQ motif family protein [Zea mays]
LOC_Os02g15340	0.001	0.14	0.001	0.001	NAC76	PREDICTED: NAC domain-containing protein 76-like [Oryza sativa Japonica Group]
LOC_Os02g15360	1.08333	0.89	2.03	1.39333	-	Os02g0252600, partial [Oryza sativa Japonica Group]
LOC_Os02g15460	0.41	0.58	0.146667	0.293333	-	PREDICTED: uncharacterized protein LOC4328907 [Oryza sativa Japonica Group]
LOC_Os02g15500	0.0933333	0.193333	0.001	0.11	At3g47200	PREDICTED: UPF0481 protein At3g47200-like [Oryza brachyantha]
LOC_Os02g15670	4.06333	4.1	1.92	1.62	-	Os02g0255900, partial [Oryza sativa Japonica Group]
LOC_Os02g15690	20.6167	24.4667	8.17667	5.44667	GSVIVT00026920001	PREDICTED: probable polygalacturonase [Oryza sativa Japonica Group]
LOC_Os02g15700	1.92333	1.38667	0.933333	1.3	-	PREDICTED: histidine-rich glycoprotein [Oryza sativa Japonica Group]
LOC_Os02g15750	93.1967	61.2033	170.587	133.39	STR4	PREDICTED: rhodanese-like domain-containing protein 4, chloroplastic [Oryza sativa Japonica Group]
LOC_Os02g15800	1.28333	0.966667	1.98667	1.48667	-	PREDICTED: uncharacterized protein LOC107278569 [Oryza sativa Japonica Group]
LOC_Os02g15810	4.32667	6.38333	8.29333	10.73	HMGB13	PREDICTED: high mobility group B protein 13 [Oryza sativa Japonica Group]
LOC_Os02g15860	1.06	0.193333	1.63667	0.68	-	PREDICTED: uncharacterized protein LOC4328929 [Oryza sativa Japonica Group]
LOC_Os02g15930	0.6	0.443333	2.59333	1.36667	BAG6	Os02g0259900, partial [Oryza sativa Japonica Group]
LOC_Os02g15950	2.31	2.56	5.96	3.44333	At3g61590	PREDICTED: F-box/kelch-repeat protein At3g61590 [Oryza sativa Japonica Group]
LOC_Os02g16030	12.8967	12.31	8.19	5.14	-	Os02g0261000 [Oryza sativa Japonica Group]
LOC_Os02g16060	1.98333	1.38	1.87	0.923333	RGA2	Os02g0261300 [Oryza sativa Japonica Group]
LOC_Os02g16070	1.36	0.803333	0.716667	0.586667	-	Os02g0261400 [Oryza sativa Japonica Group]
LOC_Os02g16270	1.42333	0.623333	1	0.446667	RGA2	PREDICTED: disease resistance protein RGA2 [Oryza sativa Japonica Group]
LOC_Os02g16280	0.346667	0.3	0.0233333	0.133333	-	OSJNBa0061A09.12 [Oryza sativa Japonica Group]
LOC_Os02g16490	3.85	3.05	6.66	5.10333	-	Os12g0145566, partial [Oryza sativa Japonica Group]
LOC_Os02g16610	1.00333	1.88333	0.813333	0.386667	At1g64065	Late embryogenesis abundant (LEA) hydroxyproline-rich glycoprotein family [Zea mays]
LOC_Os02g16670	2.47333	2.25667	4.64667	4.15667	tilS	tRNA(Ile)-lysidine synthase [Aegilops tauschii]
LOC_Os02g16690	0.226667	0.653333	0.743333	0.563333	-	H0124B04.15 [Oryza sativa Indica Group]
LOC_Os02g16850	0.726667	0.17	0.0433333	0.0633333	EXPA22	PREDICTED: expansin-A22 [Oryza sativa Japonica Group]
LOC_Os02g16940	4.04333	3.53	0.38	0.203333	SBT3.5	PREDICTED: subtilisin-like protease SBT3.5 [Oryza sativa Japonica Group]
LOC_Os02g17000	3.09	6.18667	0.463333	2.07333	SBT3.3	Os02g0270200 [Oryza sativa Japonica Group]
LOC_Os02g17060	0.0933333	0.293333	0.06	0.0866667	SBT3.3	Os02g0270933 [Oryza sativa Japonica Group]
LOC_Os02g17090	0.466667	0.336667	0.103333	0.0633333	SBT3.3	PREDICTED: subtilisin-like protease SBT3.9 [Oryza sativa Japonica Group]
LOC_Os02g17150	0.001	0.0666667	0.0166667	0.001	SBT3.3	Os02g0271600 [Oryza sativa Japonica Group]
LOC_Os02g17190	6.44333	6.96667	13.3933	11.7733	MYB3R-1	PREDICTED: myb-like protein Q [Oryza sativa Japonica Group]
LOC_Os02g17320	19.8667	24.0867	9.29667	10.58	UKL3	PREDICTED: uridine kinase-like protein 3 [Oryza sativa Japonica Group]
LOC_Os02g17370	0.51	0.41	0.976667	0.956667	-	Os06g0332500 [Oryza sativa Japonica Group]
LOC_Os02g17390	70.7733	118.44	57.86	57.9633	MFP	PREDICTED: peroxisomal fatty acid beta-oxidation multifunctional protein [Oryza sativa Japonica Group]
LOC_Os02g17400	1.19667	0.893333	0.473333	0.536667	GSO1	PREDICTED: probable LRR receptor-like serine/threonine-protein kinase At4g36180 [Oryza sativa Japonica Group]
LOC_Os02g17470	14.9567	21.9933	9.67667	13.4933	TAF15	PREDICTED: basic salivary proline-rich protein 3 [Oryza sativa Japonica Group]
LOC_Os02g17534	24.1667	26.5333	13.71	52.9433	FT1	PREDICTED: galactoside 2-alpha-L-fucosyltransferase isoform X1 [Oryza sativa Japonica Group]
LOC_Os02g17590	0.516667	0.146667	0.001	0.001	-	hypothetical protein [Oryza sativa Japonica Group]
LOC_Os02g17600	0.001	0.236667	0.03	0.0166667	FT1	Os02g0276001 [Oryza sativa Japonica Group]
LOC_Os02g17650	11.0833	7.98333	17.45	13.73	VTE1	PREDICTED: probable tocopherol cyclase, chloroplastic [Oryza sativa Japonica Group]
LOC_Os02g17710	0.516667	0.23	0.223333	0.1	At1g35710	Os02g0277700, partial [Oryza sativa Japonica Group]
LOC_Os02g17760	2.72333	1.46	3.87	4.94	CYP71Z7	PREDICTED: ent-cassadiene C2-hydroxylase-like [Oryza sativa Japonica Group]
LOC_Os02g17920	23.9267	19.0267	40.2333	32.9133	At1g67280	PREDICTED: probable lactoylglutathione lyase, chloroplastic [Oryza sativa Japonica Group]
LOC_Os02g18070	1.49667	2.07333	0.433333	0.803333	RGA2	Os02g0281900 [Oryza sativa Japonica Group]
LOC_Os02g18080	2.53667	2.63	0.663333	1.33	RGA2	PREDICTED: disease resistance protein RGA2 isoform X2 [Oryza sativa Japonica Group]
LOC_Os02g18230	0.0766667	0.0733333	0.18	0.136667	-	OSJNBa0032B23.1 [Oryza sativa Japonica Group]
LOC_Os02g18390	1.05333	1.03	2.86	1.16333	-	PREDICTED: nucleolin [Oryza sativa Japonica Group]
LOC_Os02g18410	15.6667	7.93667	42.5333	24.0267	PCAP1	PREDICTED: salt stress root protein RS1-like [Oryza sativa Japonica Group]
LOC_Os02g18460	0.68	0.446667	0.716667	1.20667	-	Os02g0285900 [Oryza sativa Japonica Group]
LOC_Os02g18540	0.68	0.433333	0.203333	0.15	CNR10	PREDICTED: cell number regulator 10 isoform X1 [Oryza sativa Japonica Group]
LOC_Os02g18612	0.813333	0.91	2.38	1.49333	-	Os02g0287700 [Oryza sativa Japonica Group]
LOC_Os02g19060	0.263333	0.403333	0.62	0.573333	-	Os08g0153800 [Oryza sativa Japonica Group]
LOC_Os02g19130	0.526667	0.603333	0.296667	0.416667	FDM1	Os02g0293300, partial [Oryza sativa Japonica Group]
LOC_Os02g19410	0.0366667	0.0866667	0.733333	0.27	-	Os02g0296300 [Oryza sativa Japonica Group]
LOC_Os02g19450	0.0533333	0.07	0.0733333	0.176667	clpC	PREDICTED: LOW QUALITY PROTEIN: chaperone protein ClpB1-like [Oryza sativa Japonica Group]
LOC_Os02g19640	8.80333	10.2633	4.84333	5.68	IQD14	PREDICTED: protein IQ-DOMAIN 1 isoform X2 [Oryza sativa Japonica Group]
LOC_Os02g19650	6.54333	8.46667	5.03333	12.41	acoC	hydrolase, alpha/beta fold family protein-like [Oryza sativa Japonica Group]
LOC_Os02g19820	105.9	94.3167	39.93	79.7533	SWEET4	PREDICTED: bidirectional sugar transporter SWEET4 [Oryza sativa Japonica Group]
LOC_Os02g19850	0.1	0.0966667	0.293333	0.31	ZMYM1	PREDICTED: zinc finger MYM-type protein 1 isoform X2 [Oryza sativa Japonica Group]
LOC_Os02g19950	1.91	1.26	3.53	2.17667	-	Os02g0302500 [Oryza sativa Japonica Group]
LOC_Os02g19970	4.65333	4.40333	10.5767	8.32667	naat-A	PREDICTED: probable aminotransferase TAT2 [Oryza sativa Japonica Group]
LOC_Os02g20000	0.176667	0.17	0.303333	0.42	-	Os02g0303100 [Oryza sativa Japonica Group]
LOC_Os02g20040	1.84	1.28	4.14	3.13333	-	PREDICTED: glycine-rich cell wall structural protein 1 [Oryza sativa Japonica Group]
LOC_Os02g20160	1.42	1.10333	3.03	2.16	At1g63150	Os02g0304800 [Oryza sativa Japonica Group]
LOC_Os02g20190	0.0533333	0.22	0.32	0.366667	-	PREDICTED: disease resistance protein RGA2 [Oryza sativa Japonica Group]
LOC_Os02g20360	8.37667	9.68667	18.92	16.3433	naat-A	PREDICTED: nicotianamine aminotransferase A [Oryza sativa Japonica Group]
LOC_Os02g20380	10.1433	9.59	20.85	18.75	-	Os02g0306550 [Oryza sativa Japonica Group]
LOC_Os02g20540	26.6433	15.75	13.99	9.58333	FLA6	PREDICTED: fasciclin-like arabinogalactan protein 6 [Oryza sativa Japonica Group]
LOC_Os02g20560	149.223	88.7633	64.9233	32.8833	FLA11	PREDICTED: fasciclin-like arabinogalactan protein 13 [Oryza sativa Japonica Group]
LOC_Os02g20970	14.9533	39.1467	5.15333	11.8967	NTMC2T6.1	PREDICTED: C2 domain-containing protein At1g53590 isoform X1 [Oryza sativa Japonica Group]
LOC_Os02g21009	0.2	0.226667	0.21	0.0633333	CAX1c	PREDICTED: vacuolar cation/proton exchanger 1c isoform X1 [Oryza sativa Japonica Group]
LOC_Os02g21230	0.6	0.406667	1.20667	0.65	-	Os02g0317200 [Oryza sativa Japonica Group]
LOC_Os02g21310	0.06	0.0533333	0.19	0.156667	-	Os02g0318200 [Oryza sativa Japonica Group]
LOC_Os02g21340	10.4067	6.82667	5.18667	4.95333	ABCG40	RecName: Full=ABC transporter G family member 40; Short=OsABCG40; AltName: Full=Pleiotropic drug resistance protein 4; Short=OsPDR4
LOC_Os02g21470	1.03333	0.806667	0.963333	1.92	-	Os12g0284250 [Oryza sativa Japonica Group]
LOC_Os02g21520	3.05333	3.19	6.58667	6.31	FAP3	PREDICTED: fatty-acid-binding protein 3, chloroplastic [Oryza sativa Japonica Group]
LOC_Os02g21530	0.423333	0.883333	0.09	0.353333	-	Os02g0320600 [Oryza sativa Japonica Group]
LOC_Os02g21550	2.74667	4.98333	2.47667	1.55667	SRG1	PREDICTED: protein SRG1 isoform X2 [Oryza sativa Japonica Group]
LOC_Os02g21570	0.0933333	0.001	0.303333	0.146667	-	unnamed protein product [Oryza sativa Japonica Group]
LOC_Os02g21580	0.456667	0.586667	1.19	1.00667	At1g09900	PREDICTED: pentatricopeptide repeat-containing protein At1g09900 [Oryza sativa Japonica Group]
LOC_Os02g21640	1.62333	4.32333	3.09	1.82333	-	mitogen-activated protein kinase kinase kinase 11-like [Aegilops tauschii subsp. tauschii] [Aegilops tauschii]
LOC_Os02g21700	8.28667	6.23333	2.26667	3.24667	ANP2	protein kinase-like [Oryza sativa Japonica Group]
LOC_Os02g21750	0.246667	0.1	0.113333	0.11	ABCB11	PREDICTED: ABC transporter B family member 9 isoform X1 [Oryza sativa Japonica Group]
LOC_Os02g21810	1.78667	0.913333	0.896667	0.84	CYP51	PREDICTED: obtusifoliol 14-alpha demethylase [Oryza sativa Japonica Group]
LOC_Os02g21890	15.4433	15.3133	4.46	5.07667	FOS1	PREDICTED: inactive protein FON2 SPARE1 [Oryza sativa Japonica Group]
LOC_Os02g21920	94.29	93.87	63.6233	137.49	-	Os02g0324700, partial [Oryza sativa Japonica Group]
LOC_Os02g21925	0.001	0.001	0.001	0.653333	-	Os02g0324700, partial [Oryza sativa Japonica Group]
LOC_Os02g22020	1.19	1.86333	2.53	4.37667	ARR1	PREDICTED: two-component response regulator ORR22 [Oryza sativa Japonica Group]
LOC_Os02g22100	31.7633	14.6567	45.4467	33.8033	RBL9	PREDICTED: RHOMBOID-like protein 9, chloroplastic isoform X3 [Oryza sativa Japonica Group]
LOC_Os02g22160	9.99	25.7033	4.65667	23.2333	-	Core-2/I-branching beta-16-N-acetylglucosaminyltransferase family protein [Zea mays]
LOC_Os02g22440	0.18	0.783333	0.001	0.001	-	hypothetical protein BRADI_2g34071 [Brachypodium distachyon]
LOC_Os02g22580	0.166667	0.001	0.001	0.88	-	PREDICTED: uncharacterized protein LOC107278488 [Oryza sativa Japonica Group]
LOC_Os02g22590	0.19	0.446667	1.34	1.04	-	Os02g0330700 [Oryza sativa Japonica Group]
LOC_Os02g22820	2.48333	4.22667	4.37667	5.43	-	-
LOC_Os02g23930	1.28667	1.05667	2.75667	2.30667	-	-
LOC_Os02g23960	0.0933333	0.28	0.356667	0.001	-	hypothetical protein [Oryza sativa Japonica Group]
LOC_Os02g24080	68.5867	103.577	33.9167	144.437	SNAP33	PREDICTED: SNAP25 homologous protein SNAP33 isoform X1 [Oryza sativa Japonica Group]
LOC_Os02g24430	0.18	0.246667	0.203333	0.483333	SFH3	PREDICTED: phosphatidylinositol/phosphatidylcholine transfer protein SFH3 isoform X3 [Oryza sativa Japonica Group]
LOC_Os02g24598	3.25333	3.28	6.50667	7.54333	cemA	rice chloroplast ORF230 [Oryza sativa Japonica Group]
LOC_Os02g24604	0.593333	0.71	1.95333	2.12333	ycf4	rice chloroplast ORF185 [Oryza sativa Japonica Group]
LOC_Os02g24720	1.39667	0.2	0.3	0.586667	Os12g0114500	PREDICTED: non-specific lipid-transfer protein 4-like [Oryza sativa Japonica Group]
LOC_Os02g24740	1.84667	1.03333	0.736667	0.483333	-	PREDICTED: auxin-induced protein 15A [Oryza sativa Japonica Group]
LOC_Os02g25080	6.70333	11.08	3.82333	5.93	At4g22758	Os02g0448600, partial [Oryza sativa Japonica Group]
LOC_Os02g25470	0.226667	0.14	0.001	0.001	FRS5	protein FAR1-RELATED SEQUENCE 5-like [Aegilops tauschii subsp. tauschii] [Aegilops tauschii]
LOC_Os02g25620	0.0533333	0.136667	0.29	0.233333	-	PREDICTED: uncharacterized protein LOC9270691 [Oryza sativa Japonica Group]
LOC_Os02g25640	0.0933333	0.186667	0.01	0.0233333	GLUA1	PREDICTED: glutelin type-A 1-like [Oryza sativa Japonica Group]
LOC_Os02g25700	0.001	0.0366667	0.14	0.13	AT4	PREDICTED: probable long-chain-alcohol O-fatty-acyltransferase 4 [Oryza sativa Japonica Group]
LOC_Os02g25870	0.98	0.916667	1.68	1.84	GSPT1	Os02g0456200 [Oryza sativa Japonica Group]
LOC_Os02g26014	0.546667	0.316667	0.236667	0.156667	-	PREDICTED: (E)-beta-farnesene synthase [Oryza sativa Japonica Group]
LOC_Os02g26140	0.236667	0.543333	0.406667	0.966667	TAN1	PREDICTED: microtubule-binding protein TANGLED1 [Oryza sativa Japonica Group]
LOC_Os02g26160	0.196667	0.426667	0.44	0.743333	LECRKS7	Os02g0459600, partial [Oryza sativa Japonica Group]
LOC_Os02g26210	8.45	4.17667	7.18	5.54333	Os02g0460200	PREDICTED: flowering-promoting factor 1-like protein 3 [Oryza sativa Japonica Group]
LOC_Os02g26290	0.0733333	0.126667	0.001	0.001	FLA3	PREDICTED: fasciclin-like arabinogalactan protein 3 [Oryza sativa Japonica Group]
LOC_Os02g26330	4.49	3.53	2.02	2.09667	-	Os02g0461700 [Oryza sativa Japonica Group]
LOC_Os02g26430	2.88	22.2167	0.273333	7.97	WRKY11	PREDICTED: probable WRKY transcription factor 11 [Oryza sativa Japonica Group]
LOC_Os02g26470	0.676667	1.53667	1.17	0.716667	-	Os02g0463401 [Oryza sativa Japonica Group]
LOC_Os02g26600	0.06	0.166667	0.11	0.106667	-	heat shock protein-related-like [Oryza sativa Japonica Group]
LOC_Os02g26670	2.81333	4.25667	2.17	2.01	At1g23390	PREDICTED: F-box/kelch-repeat protein At1g23390 [Oryza sativa Japonica Group]
LOC_Os02g26770	0.503333	1.13667	0.176667	0.166667	-	PREDICTED: cytochrome P450 CYP73A100 [Oryza sativa Japonica Group]
LOC_Os02g26794	1.03667	2.23	0.2	0.236667	-	GRF+domain+protein [Oryza glumipatula]
LOC_Os02g26810	1.83	3.57333	0.786667	0.683333	-	PREDICTED: cytochrome P450 CYP73A100 [Oryza sativa Japonica Group]
LOC_Os02g26890	1.22667	0.97	1.94333	1.36333	At5g18475	PREDICTED: pentatricopeptide repeat-containing protein At5g18475 [Oryza sativa Japonica Group]
LOC_Os02g27000	0.52	0.643333	0.853333	1.16333	Morc4	PREDICTED: protein MICRORCHIDIA 7 isoform X3 [Oryza sativa Japonica Group]
LOC_Os02g27070	5.09	3.95667	8.29	6.37667	At1g09900	PREDICTED: pentatricopeptide repeat-containing protein At1g09900 [Oryza sativa Japonica Group]
LOC_Os02g27200	0.43	0.226667	0.34	0.186667	hpxO	PREDICTED: FAD-dependent urate hydroxylase isoform X1 [Oryza sativa Japonica Group]
LOC_Os02g27310	1.44667	2.15333	0.55	0.81	CRK41	Os02g0472700 [Oryza sativa Japonica Group]
LOC_Os02g27480	29.3367	33.1633	15.4233	40.8733	At1g14780	PREDICTED: MACPF domain-containing protein At4g24290 [Oryza sativa Japonica Group]
LOC_Os02g27592	2.65333	2.31667	7.48	5.38667	-	-
LOC_Os02g27800	0.356667	0.72	0.3	0.153333	-	Connector enhancer of kinase suppressor of ras 3, partial [Anthurium amnicola]
LOC_Os02g27830	0.001	0.01	0.0833333	0.02	-	Ulp1 protease family, C-terminal catalytic domain containing protein [Oryza sativa Japonica Group]
LOC_Os02g28110	2.36667	4.52	3.33	6.31333	-	ornithine decarboxylase [Oryza sativa Japonica Group]
LOC_Os02g28170	11.1133	8.52333	3.85333	8.37667	PMAT2	PREDICTED: phenolic glucoside malonyltransferase 1 [Oryza sativa Japonica Group]
LOC_Os02g28300	0.0133333	0.0833333	0.276667	0.16	PMAT2	PREDICTED: phenolic glucoside malonyltransferase 1 [Oryza sativa Japonica Group]
LOC_Os02g28310	0.15	0.363333	0.81	0.613333	-	leucine zipper-containing protein-like [Oryza sativa Japonica Group]
LOC_Os02g28334	4.02	8.51667	9.45667	8.26667	-	-
LOC_Os02g28460	0.883333	1.01333	1.80667	1.17333	-	hypothetical protein OsJ_06768 [Oryza sativa Japonica Group]
LOC_Os02g28720	91.1433	71.8433	27.8067	74.4067	PUB9	PREDICTED: U-box domain-containing protein 9 [Oryza sativa Japonica Group]
LOC_Os02g28820	2.95333	1.84	3.99333	2.84	speE	PREDICTED: probable polyamine aminopropyl transferase [Setaria italica]
LOC_Os02g28870	0.12	0.166667	0.276667	0.273333	PUB73	PREDICTED: U-box domain-containing protein 73 [Oryza sativa Japonica Group]
LOC_Os02g28980	2.24333	3.02	24.6233	23.36	FKBP62	PREDICTED: 70 kDa peptidyl-prolyl isomerase [Oryza sativa Japonica Group]
LOC_Os02g29500	10.8233	7.96333	14.9167	19.0433	-	Os02g0498000 [Oryza sativa Japonica Group]
LOC_Os02g29510	9.97	5.50333	4.05667	3.17	At4g13800	PREDICTED: probable magnesium transporter NIPA2 isoform X2 [Oryza sativa Japonica Group]
LOC_Os02g29640	1.27	0.226667	0.803333	0.3	FRS5	PREDICTED: protein FAR1-RELATED SEQUENCE 5-like [Oryza sativa Japonica Group]
LOC_Os02g29960	10.4767	7.17333	17.6267	13.4067	CYP75B1	PREDICTED: cytochrome P450 71A1 [Oryza sativa Japonica Group]
LOC_Os02g29980	0.196667	0.506667	0.153333	0.163333	PDCB3	PREDICTED: PLASMODESMATA CALLOSE-BINDING PROTEIN 3 [Oryza sativa Japonica Group]
LOC_Os02g30080	0.603333	0.533333	1.17	0.81	CYP81E7	PREDICTED: isoflavone 3'-hydroxylase [Oryza sativa Japonica Group]
LOC_Os02g30090	0.0366667	0.103333	0.05	0.001	CYP81E7	PREDICTED: isoflavone 3'-hydroxylase [Oryza sativa Japonica Group]
LOC_Os02g30114	0.71	0.476667	0.89	1.02	-	-
LOC_Os02g30150	0.223333	0.243333	0.623333	0.476667	RGA2	PREDICTED: disease resistance protein RGA2-like isoform X1 [Oryza sativa Japonica Group]
LOC_Os02g30240	2.28	2.19667	2.50667	0.74	-	OSJNBa0072D21.11-like protein [Zea mays]
LOC_Os02g30280	0.276667	0.243333	0.693333	0.546667	At5g41620	Os02g0506100 [Oryza sativa Japonica Group]
LOC_Os02g30420	1.07	1.02	1.68667	2.08333	-	PREDICTED: proline-rich protein 12 [Oryza sativa Japonica Group]
LOC_Os02g30470	9.53333	14.1067	6.35667	4.87	-	Os02g0508100, partial [Oryza sativa Japonica Group]
LOC_Os02g30540	0.316667	0.253333	0.08	0.18	At3g47570	PREDICTED: probable LRR receptor-like serine/threonine-protein kinase At3g47570 [Setaria italica]
LOC_Os02g30610	0.286667	0.63	0.0666667	0.0666667	-	Protein DDI1 2, partial [Anthurium amnicola]
LOC_Os02g30630	43.9867	49.1633	100.277	85.4067	ALS1	PREDICTED: acetolactate synthase 1, chloroplastic [Oryza sativa Japonica Group]
LOC_Os02g30650	42.42	25.7333	34.88	20.8033	HIPP26	PREDICTED: neurofilament heavy polypeptide [Oryza sativa Japonica Group]
LOC_Os02g30770	0.01	0.0533333	0.05	0.103333	-	hydroxyproline-rich glycoprotein-like [Oryza sativa Japonica Group]
LOC_Os02g30780	1.9	6.33333	6.22667	7.32667	TDL1	PREDICTED: protein TAPETUM DETERMINANT 1 [Oryza sativa Japonica Group]
LOC_Os02g30790	0.09	0.11	0.28	0.196667	NOP5-1	Os02g0511800, partial [Oryza sativa Japonica Group]
LOC_Os02g30800	0.32	0.323333	0.786667	0.836667	POL2A	PREDICTED: DNA polymerase epsilon catalytic subunit A isoform X1 [Oryza sativa Japonica Group]
LOC_Os02g30810	0.936667	0.55	0.606667	0.333333	SAUR72	PREDICTED: auxin-responsive protein SAUR19-like [Oryza brachyantha]
LOC_Os02g30900	30.3733	44.6467	13.4233	38.0667	PBS1	PREDICTED: serine/threonine-protein kinase PBS1 [Oryza sativa Japonica Group]
LOC_Os02g30910	1.90333	2.17333	3.29	1.2	SWEET15	PREDICTED: bidirectional sugar transporter SWEET15 [Oryza sativa Japonica Group]
LOC_Os02g30955	0.493333	0.643333	0.153333	0.333333	-	Os03g0733332 [Oryza sativa Japonica Group]
LOC_Os02g31030	3.05333	6.00667	2.66	2.57	GDPD1	PREDICTED: glycerophosphodiester phosphodiesterase GDPD1, chloroplastic isoform X1 [Oryza sativa Japonica Group]
LOC_Os02g31080	11.0433	14.2167	4.56333	17.4633	At2g33490	hydroxyproline-rich glycoprotein family protein [Zea mays]
LOC_Os02g31140	0.32	0.213333	0.396667	0.826667	-	Os02g0516400, partial [Oryza sativa Japonica Group]
LOC_Os02g31860	0.43	1.04333	0.0966667	0.283333	-	Os05g0471900 [Oryza sativa Japonica Group]
LOC_Os02g31874	32.7767	37.6567	14.0033	16.4833	At3g26670	PREDICTED: probable magnesium transporter NIPA8 isoform X1 [Oryza sativa Japonica Group]
LOC_Os02g31890	0.67	0.4	1.13	0.423333	IDD2	PREDICTED: protein indeterminate-domain 2-like [Oryza brachyantha]
LOC_Os02g31922	1.16333	1.03333	1.55333	2.19667	-	-
LOC_Os02g32009	0.956667	0.56	1.65	1.27667	-	Os02g0519800, partial [Oryza sativa Japonica Group]
LOC_Os02g32060	2.29333	2.72667	1.08333	1.08	NUDT12	PREDICTED: nudix hydrolase 12, mitochondrial [Oryza sativa Japonica Group]
LOC_Os02g32160	36.5833	44.6133	17.13	28.7133	BON1	PREDICTED: protein BONZAI 1 [Oryza sativa Japonica Group]
LOC_Os02g32280	3.03333	2.93333	7.28667	5.91667	-	Os02g0522700, partial [Oryza sativa Japonica Group]
LOC_Os02g32380	0.0466667	0.296667	0.62	0.24	-	Os02g0523900 [Oryza sativa Japonica Group]
LOC_Os02g32420	3.19	5.76333	2.38333	4.42333	BRG3	SBP1-like [Oryza sativa Japonica Group]
LOC_Os02g32440	0.236667	0.306667	0.6	0.616667	-	PREDICTED: L-type lectin-domain containing receptor kinase IX.1 [Oryza sativa Japonica Group]
LOC_Os02g32465	0.423333	0.743333	0.52	1.53333	-	Os02g0525501 [Oryza sativa Japonica Group]
LOC_Os02g32504	30.0167	31.47	10.94	15.9233	Hgsnat	PREDICTED: heparan-alpha-glucosaminide N-acetyltransferase isoform X1 [Oryza sativa Japonica Group]
LOC_Os02g32520	150.34	286.737	22.4567	72.5633	CLPD1	PREDICTED: chaperone protein ClpD1, chloroplastic [Oryza sativa Japonica Group]
LOC_Os02g32580	200.077	240.533	70.5	151.983	At4g22758	OSIGBa0142C11.2 [Oryza sativa Indica Group]
LOC_Os02g32590	26.87	27.79	14.5767	49.35	HSFA3	PREDICTED: heat stress transcription factor A-3 [Oryza sativa Japonica Group]
LOC_Os02g32600	0.246667	0.263333	0.04	0.07	-	Os02g0527500 [Oryza sativa Japonica Group]
LOC_Os02g32610	41.25	39.3767	19.8933	16.8467	CTR1	PREDICTED: serine/threonine-protein kinase CTR1 isoform X2 [Oryza sativa Japonica Group]
LOC_Os02g32615	2.16333	2.16667	1.34667	1.00333	-	Os02g0527650 [Oryza sativa Japonica Group]
LOC_Os02g32620	2.48667	1.30667	2.91	2.12	At5g03700	PREDICTED: PAN domain-containing protein At5g03700 [Oryza sativa Japonica Group]
LOC_Os02g32650	11.8967	11.46	5.59	8.42	-	PREDICTED: coiled-coil domain-containing protein 6 [Oryza sativa Japonica Group]
LOC_Os02g32840	7.29667	15.1133	5.23667	9.77667	SAP5	PREDICTED: zinc finger A20 and AN1 domain-containing stress-associated protein 5 [Oryza sativa Japonica Group]
LOC_Os02g32860	0.53	0.473333	1.71333	1.58333	PARP3	PREDICTED: poly [ADP-ribose] polymerase 3 isoform X3 [Oryza sativa Japonica Group]
LOC_Os02g32930	8.9	7.28333	14.8467	13.5	BASS4	PREDICTED: probable sodium/metabolite cotransporter BASS4, chloroplastic [Oryza sativa Japonica Group]
LOC_Os02g33000	3.35333	3.50333	1.67	3.45	At2g27500	PREDICTED: glucan endo-1,3-beta-glucosidase 14 [Oryza sativa Japonica Group]
LOC_Os02g33020	7.69	5.59333	11.01	11.9467	At3g10130	PREDICTED: heme-binding-like protein At3g10130, chloroplastic [Oryza sativa Japonica Group]
LOC_Os02g33030	7.49333	5.13333	16.16	16.1633	ACA1	PREDICTED: alpha carbonic anhydrase 1, chloroplastic [Oryza sativa Japonica Group]
LOC_Os02g33060	4.55	3.67667	10.16	4.17667	-	OSIGBa0134P10.3 [Oryza sativa Indica Group]
LOC_Os02g33070	76.69	74.79	163.723	118.887	At2g27730	ATPase inhibitor isoform 2 [Zea mays]
LOC_Os02g33110	73.71	89.16	27.8667	47.8367	CIN1	PREDICTED: beta-fructofuranosidase, insoluble isoenzyme 1 [Oryza sativa Japonica Group]
LOC_Os02g33240	2.09333	1.67667	1.30333	8.32	At3g44326	PREDICTED: probable F-box protein At1g60180 [Oryza sativa Japonica Group]
LOC_Os02g33330	27.8767	20.9433	10.4667	15.9667	-	uncharacterized LOC103646490 [Zea mays]
LOC_Os02g33380	18.7467	22.3767	10.8433	5.38667	-	pectinesterase inhibitor domain containing protein precursor [Zea mays]
LOC_Os02g33420	1.19	1.63	0.79	0.743333	clpC	PREDICTED: chaperone protein ClpB1-like [Oryza sativa Japonica Group]
LOC_Os02g33460	0.163333	0.353333	0.263333	0.176667	-	Os02g0537800 [Oryza sativa Japonica Group]
LOC_Os02g33550	187.68	138.527	98.1533	86.1033	YLS9	PREDICTED: NDR1/HIN1-Like protein 3-like [Oryza brachyantha]
LOC_Os02g33590	3.24333	4.20333	0.5	3.38667	PUB23	PREDICTED: E3 ubiquitin-protein ligase PUB23 [Oryza sativa Japonica Group]
LOC_Os02g33640	0.236667	0.0633333	0.716667	0.48	-	Os06g0109801 [Oryza sativa Japonica Group]
LOC_Os02g33680	13.1	25.67	5.91	18.4833	PUB27	PREDICTED: U-box domain-containing protein 27 [Oryza sativa Japonica Group]
LOC_Os02g33720	0.6	0.296667	0.62	0.0966667	ATL72	PREDICTED: RING-H2 finger protein ATL72-like [Oryza sativa Japonica Group]
LOC_Os02g33790	1.33	1.84	1.12333	0.6	-	PREDICTED: skin secretory protein xP2 [Oryza sativa Japonica Group]
LOC_Os02g33830	0.186667	0.11	0.463333	0.2	-	Os02g0543100 [Oryza sativa Japonica Group]
LOC_Os02g33890	0.176667	0.263333	0.0766667	0.116667	-	Os02g0543500 [Oryza sativa Japonica Group]
LOC_Os02g34390	0.136667	0.306667	0.163333	0.0433333	-	Os02g0548500 [Oryza sativa Japonica Group]
LOC_Os02g34410	38.4067	35.2233	8.9	61.1767	PUB25	PREDICTED: U-box domain-containing protein 25 [Oryza sativa Japonica Group]
LOC_Os02g34490	1.44333	2.48	1.11667	1.05667	RPP13L4	myosin heavy chain homolog-like protein [Oryza sativa Japonica Group]
LOC_Os02g34580	3.81667	2.67	1.43667	0.86	AMT3-3	PREDICTED: ammonium transporter 3 member 3 [Oryza sativa Japonica Group]
LOC_Os02g34600	30.4	50.8267	17.2	26.34	SAPK6	PREDICTED: serine/threonine-protein kinase SAPK6 [Oryza sativa Japonica Group]
LOC_Os02g34700	0.586667	0.933333	1.54333	1.31333	PCMP-H82	PREDICTED: pentatricopeptide repeat-containing protein At3g62890 [Oryza sativa Japonica Group]
LOC_Os02g34830	1.45667	1.67333	3.02667	2.18333	KIWI	PREDICTED: tetratricopeptide repeat protein 33 isoform X2 [Oryza sativa Japonica Group]
LOC_Os02g34860	61.7733	65.68	27.4933	28.49	UVR8	PREDICTED: ultraviolet-B receptor UVR8 [Oryza sativa Japonica Group]
LOC_Os02g34960	0.37	0.823333	1.51	1.11667	PCMP-E76	PREDICTED: pentatricopeptide repeat-containing protein At2g13600 [Oryza sativa Japonica Group]
LOC_Os02g34970	0.88	0.516667	2.23333	2.98333	NAC029	PREDICTED: NAC transcription factor 29 [Oryza sativa Japonica Group]
LOC_Os02g34990	1.63333	0.95	2.36	1.49667	ACR3	PREDICTED: ACT domain-containing protein ACR3 [Oryza sativa Japonica Group]
LOC_Os02g35000	0.513333	0.676667	1.27	0.503333	ATJ10	PREDICTED: chaperone protein dnaJ 10 [Oryza sativa Japonica Group]
LOC_Os02g35010	8.22333	20.6167	3.85667	13.09	YDA	PREDICTED: mitogen-activated protein kinase kinase kinase YODA isoform X1 [Oryza sativa Japonica Group]
LOC_Os02g35020	1.05667	1.17	0.623333	0.516667	GUX1	lycogenin glucosyltransferase (glycogenin)-like protein [Oryza sativa Japonica Group]
LOC_Os02g35180	16.7933	6.24667	40.2933	19.7067	ARR3	PREDICTED: two-component response regulator ORR2 [Oryza sativa Japonica Group]
LOC_Os02g35190	6.55	5.27667	12.34	10.7533	CLC-C	PREDICTED: chloride channel protein CLC-c [Oryza sativa Japonica Group]
LOC_Os02g35310	1.44667	1.71333	3.65667	2.84667	OPR1	Os02g0559400 [Oryza sativa Japonica Group]
LOC_Os02g35315	1.16333	0.633333	1.7	1.16333	cmc2	PREDICTED: COX assembly mitochondrial protein 2 homolog [Oryza sativa Japonica Group]
LOC_Os02g35320	0.59	0.403333	1.41667	1.02	hpxO	PREDICTED: FAD-dependent urate hydroxylase-like [Oryza sativa Japonica Group]
LOC_Os02g35329	19.26	29.36	5.47	21.4733	EL5.1	PREDICTED: E3 ubiquitin-protein ligase EL5 [Oryza sativa Japonica Group]
LOC_Os02g35440	0.656667	1.21	0.34	0.936667	EL5.1	Os02g0561900 [Oryza sativa Japonica Group]
LOC_Os02g35490	2.57333	4.57333	0.926667	2.69667	MLO1	PREDICTED: MLO-like protein 1 [Oryza sativa Japonica Group]
LOC_Os02g35730	5.83667	4.32333	2.87	2.78333	-	Os02g0565300 [Oryza sativa Japonica Group]
LOC_Os02g35760	0.456667	0.19	0.286667	0.276667	At2g41970	PREDICTED: probable protein kinase At2g41970 [Oryza sativa Japonica Group]
LOC_Os02g35820	11.4867	17.8233	5.48	11.7	-	OSJNBb0062H02.17 [Oryza sativa Japonica Group]
LOC_Os02g35830	34.8167	43.9667	21.4133	57.3667	-	F11F12.5 protein [Zea mays]
LOC_Os02g35910	10.9833	8.90667	5.39333	23.9133	Os02g0567200	PREDICTED: probable protein phosphatase 2C 15 [Oryza sativa Japonica Group]
LOC_Os02g35970	2.8	1.38333	3.15667	2.56	CPT1	PREDICTED: coleoptile phototropism protein 1 [Oryza sativa Japonica Group]
LOC_Os02g36000	0.546667	0.89	0.386667	1.31667	-	protein bangles and beads-like [Aegilops tauschii subsp. tauschii] [Aegilops tauschii]
LOC_Os02g36030	0.456667	0.423333	1.18667	0.586667	CYP76M5	PREDICTED: cytochrome P450 76M5 [Oryza sativa Japonica Group]
LOC_Os02g36070	1.05333	1.11667	1.95667	0.933333	CYP76M8	PREDICTED: oryzalexin D synthase [Oryza sativa Japonica Group]
LOC_Os02g36140	1.68667	2.32	3.51	1.56	KSL7	PREDICTED: ent-cassa-12,15-diene synthase [Oryza sativa Japonica Group]
LOC_Os02g36150	5.55333	3.18	2	1.75333	CYP71Z6	PREDICTED: ent-isokaurene C2-hydroxylase [Oryza sativa Japonica Group]
LOC_Os02g36190	4.86	4.55	2.18	2.12	CYP71Z7	PREDICTED: ent-cassadiene C2-hydroxylase [Oryza sativa Japonica Group]
LOC_Os02g36210	1.71	1.82	3.58333	2.51333	CPS2	PREDICTED: ent-copalyl diphosphate synthase 2 [Oryza sativa Japonica Group]
LOC_Os02g36220	0.303333	0.29	0.796667	0.79	KSL5	PREDICTED: ent-pimara-8(14),15-diene synthase isoform X1 [Oryza sativa Japonica Group]
LOC_Os02g36280	1.91	1.31667	1.37667	0.803333	CYP76M6	PREDICTED: oryzalexin E synthase [Oryza sativa Japonica Group]
LOC_Os02g36300	0.33	0.36	0.653333	0.283333	ATL6	PREDICTED: E3 ubiquitin-protein ligase ATL6 [Oryza sativa Japonica Group]
LOC_Os02g36340	60.8833	71.4767	24.9633	191.14	RIBA2	PREDICTED: probable bifunctional riboflavin biosynthesis protein RIBA 2, chloroplastic [Oryza sativa Japonica Group]
LOC_Os02g36350	0.426667	0.546667	0.11	0.236667	-	PREDICTED: cingulin-like protein 1 [Oryza sativa Japonica Group]
LOC_Os02g36380	20.4833	11.43	27.6467	20.13	CRY1	PREDICTED: cryptochrome-1 isoform X1 [Oryza sativa Japonica Group]
LOC_Os02g36414	4.17667	1.57	2.9	2.25	STP5	PREDICTED: sugar transport protein 5 [Oryza sativa Japonica Group]
LOC_Os02g36450	4.38	1.69333	6.04	5.92	STP5	PREDICTED: sugar transport protein 5 [Oryza sativa Japonica Group]
LOC_Os02g36490	30.8833	20.42	13.89	16.3433	STP5	Os02g0574500, partial [Oryza sativa Japonica Group]
LOC_Os02g36530	2.11667	4.84667	0.633333	2.64	-	PREDICTED: uncharacterized protein LOC4329748 [Oryza sativa Japonica Group]
LOC_Os02g36550	38.0867	27.03	9.93	9.53	Os02g0575200	PREDICTED: phosphopantothenate--cysteine ligase 1 [Oryza sativa Japonica Group]
LOC_Os02g36590	21.4733	12.5533	8.27333	4.63333	WRKY19	PREDICTED: loricrin [Oryza sativa Japonica Group]
LOC_Os02g36595	3.86667	2.47	0.106667	0.213333	WRKY19	PREDICTED: loricrin [Oryza sativa Japonica Group]
LOC_Os02g36619	1.48	1.95667	3.07333	3.92667	EXO70A1	PREDICTED: exocyst complex component EXO70A1 isoform X1 [Oryza sativa Japonica Group]
LOC_Os02g36700	0.0633333	0.07	0.01	0.001	SUT5	PREDICTED: sucrose transport protein SUT5 [Oryza sativa Japonica Group]
LOC_Os02g36740	51.04	65.7867	28.9533	45.7667	SUD1	RING/FYVE/PHD zinc finger superfamily protein [Zea mays]
LOC_Os02g36830	0.0233333	0.03	0.15	0.0933333	UGT85A24	PREDICTED: 7-deoxyloganetin glucosyltransferase [Oryza sativa Japonica Group]
LOC_Os02g36840	0.983333	1.37333	0.556667	0.756667	UGT85A24	PREDICTED: 7-deoxyloganetin glucosyltransferase [Oryza sativa Japonica Group]
LOC_Os02g36850	9.11667	7.53	18.3067	15.0233	PNSL2	PREDICTED: photosynthetic NDH subunit of lumenal location 2, chloroplastic [Oryza sativa Japonica Group]
LOC_Os02g36890	7.93	7.96333	2.89	1.57	MYB39	PREDICTED: myb-related protein Zm38 [Oryza sativa Japonica Group]
LOC_Os02g36940	98.9667	111.747	40.51	105.22	CNR2	PREDICTED: cell number regulator 2 [Oryza sativa Japonica Group]
LOC_Os02g37060	57.4067	32.2533	91.6667	57.0433	-	PREDICTED: photosystem II 5 kDa protein, chloroplastic [Oryza sativa Japonica Group]
LOC_Os02g37070	1.66333	0.693333	0.656667	0.486667	-	OSJNBb0048E02.16-like protein [Zea mays]
LOC_Os02g37140	1.3	1.43667	2.65667	3.09333	At5g65560	PREDICTED: pentatricopeptide repeat-containing protein At5g65560 [Oryza sativa Japonica Group]
LOC_Os02g37160	13.7433	6.38667	9.6	9.16667	-	RNA-binding protein FUS-like [Aegilops tauschii subsp. tauschii] [Aegilops tauschii]
LOC_Os02g37180	4.89667	7.44	1.72	1.28333	-	PREDICTED: wiskott-Aldrich syndrome protein homolog [Oryza sativa Japonica Group]
LOC_Os02g37190	1.51667	1.06	3.37	2.24333	-	unnamed protein product [Oryza sativa Japonica Group]
LOC_Os02g37254	6.37333	12.5733	16.0467	16.82	-	-
LOC_Os02g37280	1.17667	1	0.0566667	0.166667	-	heavy metal-associated isoprenylated plant protein 47-like [Aegilops tauschii subsp. tauschii] [Aegilops tauschii]
LOC_Os02g37300	93.3433	54.6667	73.73	43.9633	-	heavy metal-associated isoprenylated plant protein 47-like [Aegilops tauschii subsp. tauschii] [Aegilops tauschii]
LOC_Os02g37330	23.6233	22.3733	18.85	44.4167	-	Os02g0585100 [Oryza sativa Japonica Group]
LOC_Os02g37480	2.40667	4.85333	24.7233	15.4333	-	PREDICTED: glycine-rich cell wall structural protein [Oryza sativa Japonica Group]
LOC_Os02g37590	9.63	23.7967	15.9267	28.69	GDPDL3	PREDICTED: glycerophosphodiester phosphodiesterase GDPDL3 [Oryza sativa Japonica Group]
LOC_Os02g37600	3.11	2.12667	4.40667	3.05333	-	Os02g0588600 [Oryza sativa Japonica Group]
LOC_Os02g37610	4.99333	2.2	8.00333	4.98	-	Os03g0739000 [Oryza sativa Japonica Group]
LOC_Os02g37654	20.5967	8.41667	11.34	4.62333	Os03g0232800	PREDICTED: lecithin-cholesterol acyltransferase-like 1 [Oryza sativa Japonica Group]
LOC_Os02g37690	71.68	40.96	34.8633	27.11	UGT91B1	Os02g0589400 [Oryza sativa Japonica Group]
LOC_Os02g37700	34.3867	11.7567	12.6967	3.62	Os03g0232800	PREDICTED: lecithin-cholesterol acyltransferase-like 1 isoform X1 [Oryza sativa Japonica Group]
LOC_Os02g37770	3.59333	2.36333	2.55667	0.92	Os03g0232800	PREDICTED: lecithin-cholesterol acyltransferase-like 1 isoform X1 [Oryza sativa Japonica Group]
LOC_Os02g37780	2.26333	0.82	2.03	0.383333	Os03g0232800	Os02g0590200 [Oryza sativa Japonica Group]
LOC_Os02g37800	42.68	28.83	30.22	19.3567	Os03g0232800	PREDICTED: lecithin-cholesterol acyltransferase-like 1 [Oryza sativa Japonica Group]
[truncated: 8,504 more rows]

## Sheet: Table S2
All memory transcripts
GeneID	Profile	R0	S1	R3	S4	Symbol	Description
CHRSY.FGENESH.GENE.25	10	9.04667	8.04333	4.35667	3.74333	-	Os12g0429100 [Oryza sativa Japonica Group]
CHRSY.FGENESH.GENE.34	0	0.236667	0.166667	0.09	0.0633333	Tf2-9	OSIGBa0144J05.2 [Oryza sativa Indica Group]
CHRSY.FGENESH.GENE.38	4	0.34	0.133333	0.133333	0.203333	Tf2-6	OSIGBa0138H21-OSIGBa0138E01.5 [Oryza sativa Indica Group]
CHRSY.FGENESH.GENE.4	4	0.473333	0.146667	0.15	0.166667	-	OSJNBa0052O21.8 [Oryza sativa Japonica Group]
CHRSY.FGENESH.GENE.42	25	0.186667	0.236667	0.29	0.493333	RPM1	PREDICTED: disease resistance protein RPM1-like [Oryza sativa Japonica Group]
CHRSY.FGENESH.GENE.47	15	0.563333	0.43	1.03667	1.29	-	defense-responsive protein, partial [Oryza latifolia]
CHRSY.FGENESH.GENE.61	7	0.106667	0.0433333	0.123333	0.153333	Tf2-9	OSJNBa0070O11.7 [Oryza sativa Japonica Group]
CHRSY.FGENESH.GENE.64	25	0.253333	0.316667	0.39	0.556667	GIN1	OSJNBa0086O06.25 [Oryza sativa Japonica Group]
CHRSY.FGENESH.GENE.72	7	0.746667	0.34	0.99	0.943333	TY3B-I	OSJNBb0115I09.16 [Oryza sativa Japonica Group]
CHRSY.FGENESH.GENE.87	1	0.36	0.253333	0.19	0.173333	Tf2-6	OSJNBa0039K24.13 [Oryza sativa Japonica Group]
CHRUN.FGENESH.GENE.15	15	0.0166667	0.01	0.04	0.0566667	TY3B-I	OSJNBb0080H08.11 [Oryza sativa Japonica Group]
CHRUN.FGENESH.GENE.21	4	0.466667	0.15	0.246667	0.18	-	H0725E11.4 [Oryza sativa Indica Group]
CHRUN.FGENESH.GENE.42	12	0.06	0.08	0.0266667	0	-	P0650D04.19 [Oryza sativa Japonica Group]
CHRUN.FGENESH.GENE.45	7	1.57667	0.856667	1.73	1.29	-	Transposase family protein [Oryza sativa Japonica Group]
CHRUN.FGENESH.GENE.46	15	2.64333	2.10333	4.24333	4.61	-	Rim2 protein [Oryza sativa Indica Group]
CHRUN.FGENESH.GENE.48	15	0.716667	0.67	1.60333	2	-	OSJNBa0069D17.12 [Oryza sativa Japonica Group]
CHRUN.FGENESH.GENE.75	0	1.34333	0.79	0.57	0.456667	At1g48120	Os01g0947400 [Oryza sativa Japonica Group]
CHRUN.FGENESH.GENE.89	7	0.22	0.13	0.333333	0.346667	-	OSJNBb0085F13.9 [Oryza sativa Japonica Group]
LOC_OS01G01030	15	1.59	1.88667	4.3	4.12667	SKU5	PREDICTED: monocopper oxidase-like protein SKU5 isoform X1 [Oryza sativa Japonica Group]
LOC_OS01G01115	25	0.756667	1.14667	1.33667	1.71667	PCMP-H60	P0402A09.8 [Oryza sativa Japonica Group]
LOC_OS01G01120	15	28.4033	23.12	63.2333	40.8933	OsI_36120	P0402A09.8 [Oryza sativa Japonica Group]
LOC_OS01G01170	16	0.316667	0.24	0.56	0.84	-	P0402A09.14 [Oryza sativa Japonica Group]
LOC_OS01G01190	9	3.41667	3.42333	1.85667	0.786667	NPC6	PREDICTED: non-specific phospholipase C6 [Oryza sativa Japonica Group]
LOC_OS01G01280	15	10.52	6.06333	23.2733	15.24	At4g24930	PREDICTED: thylakoid lumenal 17.9 kDa protein, chloroplastic isoform X2 [Oryza sativa Japonica Group]
LOC_OS01G01290	25	0.01	0.0233333	0.0833333	0.25	NFYC4	P0402A09.22 [Oryza sativa Japonica Group]
LOC_OS01G01302	15	53.8867	45.3633	95.7667	83.6733	SKL1	PREDICTED: probable inactive shikimate kinase like 1, chloroplastic [Oryza sativa Japonica Group]
LOC_OS01G01430	15	0.396667	0.286667	0.796667	0.876667	NAM-A1	PREDICTED: NAC transcription factor 29 [Oryza sativa Japonica Group]
LOC_OS01G01470	21	0	0.126667	0.0366667	0.0133333	NAC100	PREDICTED: NAC domain-containing protein 92 [Oryza sativa Japonica Group]
LOC_OS01G01610	15	1.86	2	4.77333	4.09333	At2g16710	PREDICTED: iron-sulfur assembly protein IscA-like 3, mitochondrial [Oryza sativa Japonica Group]
LOC_OS01G01680	1	4.62667	3.4	1.83667	1.85333	-	PREDICTED: neural Wiskott-Aldrich syndrome protein [Oryza sativa Japonica Group]
LOC_OS01G01760	4	6.03333	3.37667	2.93667	2.96	-	Os09g0103300, partial [Oryza sativa Japonica Group]
LOC_OS01G01770	3	0.55	0.31	0.28	0.116667	REX4	PREDICTED: RNA exonuclease 4-like [Oryza sativa Japonica Group]
LOC_OS01G01840	10	3.63	4.14	0.626667	0.64	-	Os01g0108400 [Oryza sativa Japonica Group]
LOC_OS01G01890	24	0.516667	0.773333	1.25333	1.11667	-	unnamed protein product [Oryza sativa Japonica Group]
LOC_OS01G01930	24	0.146667	0.326667	0.726667	0.946667	-	Os01g0109200 [Oryza sativa Japonica Group]
LOC_OS01G02000	7	0.29	0.0833333	0.386667	0.39	PHO1-1	PREDICTED: phosphate transporter PHO1-1 [Oryza sativa Japonica Group]
LOC_OS01G02130	10	3.79	7.58667	0.723333	1.57667	-	PREDICTED: uncharacterized protein LOC4326146 [Oryza sativa Japonica Group]
LOC_OS01G02150	9	109.66	110.233	77.1033	54.8133	-	PREDICTED: extensin [Oryza sativa Japonica Group]
LOC_OS01G02420	9	0.643333	0.706667	0.44	0.336667	At5g39020	Os01g0114500 [Oryza sativa Japonica Group]
LOC_OS01G02460	3	0.37	0.23	0.26	0.0866667	At5g39020	Os01g0114900 [Oryza sativa Japonica Group]
LOC_OS01G02550	4	1.57	0.886667	1.00667	0.78	GDPDL2	PREDICTED: glycerophosphodiester phosphodiesterase protein kinase domain-containing GDPDL2-like [Oryza brachyantha]
LOC_OS01G02570	1	1.33667	0.413333	0.266667	0.263333	At1g67000	PREDICTED: probable receptor-like protein kinase At1g67000 [Oryza sativa Japonica Group]
LOC_OS01G02580	1	1.34333	0.646667	0.353333	0.333333	GDPDL2	Os01g0115750 [Oryza sativa Japonica Group]
LOC_OS01G02590	3	6.34333	3.64667	3.89333	2.22	-	receptor-like protein kinase [Oryza sativa Japonica Group]
LOC_OS01G02600	3	3.18667	1.96	1.76667	0.82	At5g39020	PREDICTED: probable receptor-like protein kinase At5g39020 isoform X2 [Oryza sativa Japonica Group]
LOC_OS01G02610	10	0.133333	0.163333	0.03	0.0433333	At1g67000	Os01g0116000 [Oryza sativa Japonica Group]
LOC_OS01G02750	7	0.0833333	0.0266667	0.193333	0.17	At5g39030	PREDICTED: probable receptor-like protein kinase At5g39030 [Oryza sativa Japonica Group]
LOC_OS01G02760	7	2.12	1.08	2.26667	1.68667	At1g67000	Os01g0117000 [Oryza sativa Japonica Group]
LOC_OS01G02780	4	2.36667	0.713333	0.54	0.553333	At1g67000	PREDICTED: LOW QUALITY PROTEIN: cysteine-rich receptor-like protein kinase 38 [Oryza sativa Japonica Group]
LOC_OS01G02790	4	2.36667	0.783333	0.66	0.586667	At5g39030	Os01g0117300 [Oryza sativa Japonica Group]
LOC_OS01G02800	1	0.07	0.0166667	0	0	At1g67000	PREDICTED: probable receptor-like protein kinase At1g67000 [Oryza sativa Japonica Group]
LOC_OS01G02870	3	187.347	92.81	118.387	64.2533	At3g18200	PREDICTED: WAT1-related protein At3g18200 [Oryza sativa Japonica Group]
LOC_OS01G02890	18	0.7	1.65	0.913333	0.97	PSS1	PREDICTED: CDP-diacylglycerol--serine O-phosphatidyltransferase 1 isoform X1 [Oryza sativa Japonica Group]
LOC_OS01G02900	10	16.0467	19.7467	6.25333	4.91	pomgnt2	Os01g0118400 [Oryza sativa Japonica Group]
LOC_OS01G02920	9	21.2933	23.18	12.9167	9.96	pomgnt2	PREDICTED: protein O-linked-mannose beta-1,4-N-acetylglucosaminyltransferase 2 [Oryza sativa Japonica Group]
LOC_OS01G02940	9	19.5533	19.0967	12.6	8.88	pomgnt2	Os01g0119100 [Oryza sativa Japonica Group]
LOC_OS01G03080	13	0.663333	0.313333	0.183333	2.52	-	DUF4228 domain protein [Zea mays]
LOC_OS01G03100	18	1.47	2.22	1.13667	1.06333	SUD1	protein binding protein [Zea mays]
LOC_OS01G03144	18	46.1067	87.9267	35.0967	46.5133	ABCG7	PREDICTED: ABC transporter G family member 7 [Oryza sativa Japonica Group]
LOC_OS01G03320	3	12.8533	7.78	9.79333	4.67	RBBI3.3	PREDICTED: Bowman-Birk type bran trypsin inhibitor [Oryza sativa Japonica Group]
LOC_OS01G03330	10	23.9233	27.9567	10.5033	15.38	RBBI3.3	PREDICTED: Bowman-Birk type bran trypsin inhibitor-like [Oryza sativa Japonica Group]
LOC_OS01G03340	18	408.237	765.147	258.807	439.507	RBBI3.3	PREDICTED: Bowman-Birk type bran trypsin inhibitor [Oryza sativa Japonica Group]
LOC_OS01G03360	18	86.16	250.653	27.44	71.1	RBBI3.3	PREDICTED: Bowman-Birk type bran trypsin inhibitor [Oryza sativa Japonica Group]
LOC_OS01G03490	21	6.58667	14.4667	13.0833	14.7833	ATX1	PREDICTED: protein kinase 4 [Oryza sativa Japonica Group]
LOC_OS01G03510	24	6.8	9.96667	15.8033	15.5233	-	PREDICTED: 66 kDa stress protein [Oryza sativa Japonica Group]
LOC_OS01G03549	7	6.12333	3.05	6.83333	5.35333	LPR1	PREDICTED: multicopper oxidase LPR1 isoform X1 [Oryza sativa Japonica Group]
LOC_OS01G03620	10	0.793333	0.7	0.01	0.01	LPR1	PREDICTED: multicopper oxidase LPR1 isoform X1 [Oryza sativa Japonica Group]
LOC_OS01G03680	10	21.89	38.26	0.326667	0.69	RBBI3.3	PREDICTED: Bowman-Birk type bran trypsin inhibitor [Oryza sativa Japonica Group]
LOC_OS01G03710	18	3.21667	8.97	2.40667	4.35	PMI1	PREDICTED: mannose-6-phosphate isomerase 1 isoform X1 [Oryza sativa Japonica Group]
LOC_OS01G03730	10	67.76	58.33	28.82	33.1867	ENDO4	PREDICTED: endonuclease 2 [Oryza sativa Japonica Group]
LOC_OS01G03740	10	4.69667	6.54333	1.85333	1.53333	ENDO2	PREDICTED: endonuclease 2 [Oryza sativa Japonica Group]
LOC_OS01G03750	18	13.7133	38.9367	5.18667	8.51333	-	Os01g0128300 [Oryza sativa Japonica Group]
LOC_OS01G03890	9	1.01667	0.883333	0.196667	0.04	LBD41	PREDICTED: LOB domain-containing protein 40 [Oryza sativa Japonica Group]
LOC_OS01G03900	12	0.0933333	0.816667	0.253333	0	-	PREDICTED: uncharacterized protein LOC4325973 [Oryza sativa Japonica Group]
LOC_OS01G03940	10	6.73	8.36667	2.41333	2.66	-	PREDICTED: CASP-like protein 4A2 [Oryza sativa Japonica Group]
LOC_OS01G04010	3	109.123	86.64	81.6533	54.32	-	PREDICTED: LOW QUALITY PROTEIN: hornerin [Zea mays]
LOC_OS01G04050	18	211.82	319.46	144.69	207.387	WIP1	PREDICTED: Bowman-Birk type wound-induced proteinase inhibitor WIP1 [Oryza sativa Japonica Group]
LOC_OS01G04070	3	0.3	0.0666667	0.116667	0.0133333	RLP12	PREDICTED: receptor-like protein 12 [Oryza sativa Japonica Group]
LOC_OS01G04080	18	1.14	3.22667	0.803333	0.64	-	PREDICTED: translation initiation factor IF-2-like [Setaria italica]
LOC_OS01G04120	24	1.12333	1.68333	3.06	3.06	ZFP6	PREDICTED: POU domain, class 3, transcription factor 3 [Oryza sativa Japonica Group]
LOC_OS01G04160	10	2.63667	4.07667	1.43667	1.81	-	Os01g0133100, partial [Oryza sativa Japonica Group]
LOC_OS01G04170	25	0.606667	0.836667	1.21667	1.47	-	PREDICTED: uncharacterized protein LOC4325803 [Oryza sativa Japonica Group]
LOC_OS01G04200	24	4.26333	7.30667	12.4833	11.09	lactb2	PREDICTED: beta-lactamase-like protein 2 isoform X2 [Oryza sativa Japonica Group]
LOC_OS01G04210	21	0.0266667	0.146667	0.12	0.22	-	Os01g0133700 [Oryza sativa Japonica Group]
LOC_OS01G04340	18	0.116667	0.473333	0.0433333	0.0833333	HSP16.6	PREDICTED: 16.6 kDa heat shock protein [Oryza sativa Japonica Group]
LOC_OS01G04360	15	0.0766667	0.0466667	0.406667	0.22	HSP16.9C	PREDICTED: 16.9 kDa class I heat shock protein 3 [Oryza sativa Japonica Group]
LOC_OS01G04370	15	0.73	0.656667	2.51667	1.5	HSP16.9A	PREDICTED: 16.9 kDa class I heat shock protein 1 [Oryza sativa Japonica Group]
LOC_OS01G04440	10	0.26	0.396667	0.08	0.166667	At1g18390	Os01g0136700, partial [Oryza sativa Japonica Group]
LOC_OS01G04470	18	0.346667	0.53	0.21	0.296667	At1g18390	Os01g0137100 [Oryza sativa Japonica Group]
LOC_OS01G04490	10	0.826667	1.47667	0.443333	0.553333	At1g67000	PREDICTED: LOW QUALITY PROTEIN: probable receptor-like protein kinase At1g67000 [Oryza brachyantha]
LOC_OS01G04570	10	1.23	1.49	0.623333	0.486667	At1g67000	PREDICTED: probable receptor-like protein kinase At1g67000 [Oryza sativa Japonica Group]
LOC_OS01G04590	18	27.1567	205.88	5.97	13.2967	-	DUF789 family protein [Zea mays]
LOC_OS01G04620	13	1.88667	1.63333	1.93	7.87667	ntpR	PREDICTED: protein NtpR isoform X2 [Oryza sativa Japonica Group]
LOC_OS01G04670	18	2.32	5.23	2.43667	2.33	-	PREDICTED: uncharacterized protein LOC9270987 [Oryza sativa Japonica Group]
LOC_OS01G04840	15	0	0	0.12	0.0266667	SKD1	PREDICTED: protein SUPPRESSOR OF K(+) TRANSPORT GROWTH DEFECT 1-like [Oryza sativa Japonica Group]
LOC_OS01G04900	15	20.6467	18.5067	46.74	42.0533	EGY2	PREDICTED: probable zinc metalloprotease EGY2, chloroplastic isoform X1 [Oryza sativa Japonica Group]
LOC_OS01G04910	15	6.58333	5.1	12.15	8.83333	TPRKB	PREDICTED: EKC/KEOPS complex subunit TPRKB [Oryza sativa Japonica Group]
LOC_OS01G05080	15	32.7967	34.6433	83.02	62.6033	At2g44920	PREDICTED: thylakoid lumenal 15 kDa protein 1, chloroplastic [Oryza sativa Japonica Group]
LOC_OS01G05170	18	0.98	1.57	0.65	0.666667	-	Os01g0145000 [Oryza sativa Japonica Group]
LOC_OS01G05220	0	0.763333	0.516667	0.31	0.233333	-	Os01g0145500 [Oryza sativa Japonica Group]
LOC_OS01G05250	22	0	0.0566667	0.0466667	0.373333	-	Os01g0145800 [Oryza sativa Japonica Group]
LOC_OS01G05480	24	0.623333	1.21333	3.33667	2.35333	-	Os01g0147800, partial [Oryza sativa Japonica Group]
LOC_OS01G05510	7	0.02	0	0.0433333	0.0866667	-	FK506-binding protein 2-1 [Aegilops tauschii]
LOC_OS01G05620	24	0.16	0.343333	1.17667	0.78	RGA2	NBS-LRR disease resistance protein [Oryza sativa Japonica Group]
LOC_OS01G05640	21	0.07	0.213333	0.143333	0.176667	At3g47570	PREDICTED: probable LRR receptor-like serine/threonine-protein kinase At3g47570 [Oryza sativa Japonica Group]
LOC_OS01G05694	10	21.6867	25.2767	14.0833	12.52	PAS2B	PREDICTED: very-long-chain (3R)-3-hydroxyacyl-CoA dehydratase PASTICCINO 2A [Oryza sativa Japonica Group]
LOC_OS01G05840	21	17.0867	55.38	56.6367	40.13	TIC32	PREDICTED: short-chain dehydrogenase TIC 32, chloroplastic isoform X1 [Oryza sativa Japonica Group]
LOC_OS01G05870	10	0.926667	1.16	0.403333	0.506667	At3g47570	PREDICTED: probable LRR receptor-like serine/threonine-protein kinase At3g47570 [Oryza brachyantha]
LOC_OS01G06000	15	0.543333	0.61	1.55667	2	At5g14770	Os01g0153200 [Oryza sativa Japonica Group]
LOC_OS01G06010	15	49.5	40.34	93.2233	67.27	H2B.5	PREDICTED: histone H2B.5 [Oryza sativa Japonica Group]
LOC_OS01G06280	13	6.80667	5.28333	6.13	11.17	HERK1	Os01g0155500, partial [Oryza sativa Japonica Group]
LOC_OS01G06500	18	3.33333	7.11667	3.89667	3.05667	PP2A1	PREDICTED: protein PHLOEM PROTEIN 2-LIKE A1 isoform X1 [Oryza sativa Japonica Group]
LOC_OS01G07260	15	2.90333	2.1	5.18	5.68333	ETG1	PREDICTED: mini-chromosome maintenance complex-binding protein [Oryza sativa Japonica Group]
LOC_OS01G07280	7	0.356667	0.166667	0.63	0.443333	RLP12	PREDICTED: receptor-like protein 12 [Oryza sativa Japonica Group]
LOC_OS01G07340	15	0.153333	0.156667	0.72	0.533333	At5g66631	PREDICTED: pentatricopeptide repeat-containing protein At5g66631 [Oryza sativa Japonica Group]
LOC_OS01G07370	13	70.7967	48.27	33.32	152.153	NET4B	PREDICTED: protein NETWORKED 4B [Oryza sativa Japonica Group]
LOC_OS01G07500	1	12.8167	8.93667	5.37667	5.49667	TAR2	PREDICTED: L-tryptophan--pyruvate aminotransferase 1 [Oryza sativa Japonica Group]
LOC_OS01G07530	18	58.2367	195.703	18.9267	45.0867	RFS	PREDICTED: galactinol--sucrose galactosyltransferase [Oryza sativa Japonica Group]
LOC_OS01G07590	0	8.82	6.92667	6.12667	4.39	MJ0531	PREDICTED: universal stress protein A-like protein [Brachypodium distachyon]
LOC_OS01G07600	7	0.346667	0.11	0.526667	0.393333	-	expressed protein [Oryza sativa Japonica Group]
LOC_OS01G07610	15	0.953333	0.79	2.02667	1.69667	At1g66345	PREDICTED: pentatricopeptide repeat-containing protein At1g66345, mitochondrial [Oryza sativa Japonica Group]
LOC_OS01G07620	12	0.566667	0.473333	0.706667	0.313333	-	Protein NSP-INTERACTING KINASE 3 [Dichanthelium oligosanthes]
LOC_OS01G07850	9	0.33	0.233333	0.0166667	0	fosA	lactoylglutathione lyase [Saccharum hybrid cultivar R570]
LOC_OS01G07970	18	51.73	87.6233	29.92	47.6967	-	PREDICTED: homeobox even-skipped homolog protein 2 [Oryza sativa Japonica Group]
LOC_OS01G08020	7	0.626667	0.193333	1.00333	0.716667	BOR4	PREDICTED: boron transporter 4-like [Oryza sativa Japonica Group]
LOC_OS01G08090	16	2.64333	2.55	4.22667	5.21	UGT73C4	PREDICTED: UDP-glycosyltransferase 73C6 [Oryza sativa Japonica Group]
LOC_OS01G08100	4	0.993333	0.45	0.52	0.483333	UGT73C5	PREDICTED: UDP-glycosyltransferase 73C6 [Oryza sativa Japonica Group]
LOC_OS01G08120	15	0.333333	0.35	0.76	0.63	PCMP-H33	PREDICTED: pentatricopeptide repeat-containing protein At3g62890 [Oryza sativa Japonica Group]
LOC_OS01G08150	21	1.05667	2.01333	2.24667	2.68	-	Os01g0176500, partial [Oryza sativa Japonica Group]
LOC_OS01G08190	22	0.44	0.713333	0.78	1	LUG	PREDICTED: transcriptional corepressor LEUNIG [Oryza sativa Japonica Group]
LOC_OS01G08220	21	0.683333	1.62667	1.54333	1.22333	GA3ox2-3	PREDICTED: gibberellin 3-beta-dioxygenase 2-3 [Oryza sativa Japonica Group]
LOC_OS01G08340	18	3.53	6.10333	2.56	3.35	At4g11680	PREDICTED: E3 ubiquitin-protein ligase At1g12760 [Oryza sativa Japonica Group]
LOC_OS01G08370	0	5.43	3.90667	3.18333	2.52667	RGA2	Os01g0178900, partial [Oryza sativa Japonica Group]
LOC_OS01G08440	7	9.7	2.09667	10.2567	5.13667	UGT75L6	PREDICTED: crocetin glucosyltransferase, chloroplastic [Oryza sativa Japonica Group]
LOC_OS01G08460	7	1.54667	0.59	3.08667	3.35333	SERINC1	PREDICTED: probable serine incorporator [Oryza sativa Japonica Group]
LOC_OS01G08470	10	11.97	11.5133	4.63	5.62667	LRX4	PREDICTED: leucine-rich repeat extensin-like protein 3 [Oryza sativa Japonica Group]
LOC_OS01G08540	15	2.13333	2.47667	4.45333	3.67333	MSH7	PREDICTED: DNA mismatch repair protein MSH7 [Oryza sativa Japonica Group]
LOC_OS01G08560	24	7.69667	19.8767	39.49	32.1933	HSP70-15	PREDICTED: heat shock 70 kDa protein 15 [Oryza sativa Japonica Group]
LOC_OS01G08800	15	0.01	0	0.0866667	0.09	CYP86B1	PREDICTED: cytochrome P450 86B1 [Oryza sativa Japonica Group]
LOC_OS01G08820	15	0.0566667	0.0666667	0.48	0.376667	BRPF3	PREDICTED: translation initiation factor IF-2 [Oryza sativa Japonica Group]
LOC_OS01G08860	15	6.68667	6.18	16.7733	12.1533	HSP18.0	PREDICTED: 18.0 kDa class II heat shock protein [Oryza sativa Japonica Group]
LOC_OS01G08870	15	0.276667	0.136667	0.896667	0.543333	-	hypothetical protein OsJ_00657 [Oryza sativa Japonica Group]
LOC_OS01G08990	18	0.07	0.253333	0.07	0.0466667	-	Os01g0185100, partial [Oryza sativa Japonica Group]
LOC_OS01G09080	16	2.29	2.14667	2.95667	4.51	WRKY72	PREDICTED: probable WRKY transcription factor 72 [Oryza sativa Japonica Group]
LOC_OS01G09100	22	3.11667	5.78	5.61	10.4267	WRKY50	PREDICTED: probable WRKY transcription factor 50 [Oryza sativa Japonica Group]
LOC_OS01G09190	1	1.37333	0.503333	0.11	0.08	-	Os07g0187000, partial [Oryza sativa Japonica Group]
LOC_OS01G09370	24	1.62333	2.07333	3.94333	3.19	Asb3	PREDICTED: LOW QUALITY PROTEIN: ankyrin repeat and KH domain-containing protein 1, partial [Oryza sativa Japonica Group]
LOC_OS01G09460	15	0.3	0.32	1.05	0.906667	HXK8	PREDICTED: hexokinase-8 isoform X2 [Oryza sativa Japonica Group]
LOC_OS01G09470	21	0.143333	0.583333	0.463333	0.383333	IQD14	PREDICTED: protein IQ-DOMAIN 14 [Oryza sativa Japonica Group]
LOC_OS01G09580	24	1.39	2.36333	3.03333	3.45667	AUR1	Aurora kinase [Oryza sativa Japonica Group]
LOC_OS01G09640	9	57.7833	80.9533	36.13	26.65	-	PREDICTED: transcription factor MYB1R1 [Oryza sativa Japonica Group]
LOC_OS01G09665	0	1.31	0.4	0.183333	0.0766667	-	Os01g0192550 [Oryza sativa Japonica Group]
LOC_OS01G09700	4	6.02	1.76	1.43667	1.34	ACS7	Os01g0192900 [Oryza sativa Japonica Group]
LOC_OS01G09800	10	26.5767	35.5667	9.76667	17.39	NPR1	PREDICTED: regulatory protein NPR1 isoform X1 [Oryza sativa Japonica Group]
LOC_OS01G09870	10	2.38333	4.63333	0.39	0.833333	-	Envelope glycoprotein, partial [Anthurium amnicola]
LOC_OS01G09880	0	44.4633	33	24.3633	19.83	-	NDR1/HIN1-like protein 2 [Aegilops tauschii subsp. tauschii] [Aegilops tauschii]
LOC_OS01G09990	10	0.723333	0.976667	0.453333	0.523333	BHLH	basic helix-loop-helix protein-like [Oryza sativa Japonica Group]
LOC_OS01G10090	22	0.133333	0.326667	0.306667	0.976667	PCMP-H21	Os01g0197500 [Oryza sativa Japonica Group]
LOC_OS01G10110	18	0.34	0.776667	0.306667	0.28	CKX2	PREDICTED: cytokinin dehydrogenase 2 [Oryza sativa Japonica Group]
LOC_OS01G10130	10	1.36333	1.22667	0.43	0.403333	RDR3	PREDICTED: probable RNA-dependent RNA polymerase 3 [Oryza sativa Japonica Group]
LOC_OS01G10195	15	0.0666667	0.08	0.27	0.223333	-	hypothetical protein OsI_00776 [Oryza sativa Indica Group]
LOC_OS01G10250	10	22.41	27.59	9.46	15.6033	MGLL	PREDICTED: monoglyceride lipase [Oryza sativa Japonica Group]
LOC_OS01G10260	16	0.83	0.966667	1.43667	2.25333	-	Os01g0199700 [Oryza sativa Japonica Group]
LOC_OS01G10300	7	1.31333	0.57	1.64333	1.10333	-	-
LOC_OS01G10400	7	690.593	336.887	759.937	536	-	unknown, partial [Oryza sativa Indica Group]
LOC_OS01G10450	3	10.0267	5.67333	7.31	3.48667	HT1	PREDICTED: serine/threonine-protein kinase HT1 [Oryza sativa Japonica Group]
LOC_OS01G10490	24	12.53	17.8333	34.4633	25.9567	PDF1	PREDICTED: protodermal factor 1 [Oryza sativa Japonica Group]
LOC_OS01G10600	12	0.906667	1.12	1.21	0.513333	NIP1-2	Os01g0202800 [Oryza sativa Japonica Group]
LOC_OS01G10640	10	7.21	7.80667	3.64667	3.46667	-	PREDICTED: uncharacterized protein LOC4327078 [Oryza sativa Japonica Group]
LOC_OS01G10810	7	5.07	2.63667	6.49333	4.74	-	rho termination factor, N-terminal domain containing protein [Zea mays]
LOC_OS01G10850	10	12.2133	11.5067	5.54333	4.63667	GSVIVT00023967001	PREDICTED: peroxidase P7 [Oryza sativa Japonica Group]
LOC_OS01G10860	15	2.90667	2.33333	5.41	4.52667	-	PREDICTED: uncharacterized protein LOC4327091 [Oryza sativa Japonica Group]
LOC_OS01G10960	10	3.08	4.43	1.43667	1.73667	-	Os01g0207600 [Oryza sativa Japonica Group]
LOC_OS01G11054	7	30.3467	17.0167	41.21	32.7467	PPC3	PREDICTED: phosphoenolpyruvate carboxylase 1 [Oryza sativa Japonica Group]
LOC_OS01G11110	16	5.34	6.03	8.99	13.4033	GF14G	PREDICTED: 14-3-3-like protein GF14-G [Oryza sativa Japonica Group]
LOC_OS01G11230	7	49.56	31.49	79.0967	65.3867	HEBP2	PREDICTED: heme-binding protein 2 [Oryza sativa Japonica Group]
LOC_OS01G11260	9	2.21667	2.37667	1.4	0.986667	ATTRANS	PREDICTED: phospho-N-acetylmuramoyl-pentapeptide-transferase homolog isoform X1 [Oryza sativa Japonica Group]
LOC_OS01G11270	18	0.16	0.293333	0.0833333	0.143333	CYP710A1	PREDICTED: cytochrome P450 710A1 [Oryza sativa Japonica Group]
LOC_OS01G11460	13	1.36667	0.923333	0.803333	3.25333	ATL7	PREDICTED: RING-H2 finger protein ATL39 [Oryza sativa Japonica Group]
LOC_OS01G11480	10	0.696667	0.593333	0.183333	0.233333	ATL40	PREDICTED: RING-H2 finger protein ATL39 [Oryza sativa Japonica Group]
LOC_OS01G11500	15	0	0	0.27	0.0833333	ATL1	PREDICTED: RING-H2 finger protein ATL39-like [Oryza sativa Japonica Group]
LOC_OS01G11620	0	54.85	29.7933	19.19	12.1933	At5g45910	PREDICTED: GDSL esterase/lipase At5g45910 isoform X1 [Oryza sativa Japonica Group]
LOC_OS01G11670	15	0.623333	0.363333	1.71667	1.76	SCPL50	PREDICTED: serine carboxypeptidase-like 50 [Oryza sativa Japonica Group]
LOC_OS01G11700	3	1.68667	0.466667	0.43	0.246667	At2g27360	PREDICTED: GDSL esterase/lipase At2g27360 [Oryza sativa Japonica Group]
LOC_OS01G11730	3	12.93	4.91333	4.81667	2.74667	At5g45910	PREDICTED: GDSL esterase/lipase At5g45910 [Oryza sativa Japonica Group]
LOC_OS01G11910	1	9.64333	4.73667	3.47333	2.75667	BHLH51	PREDICTED: transcription factor bHLH30 [Oryza sativa Japonica Group]
LOC_OS01G12000	18	11.3267	20.0833	6.35667	8.32667	-	PREDICTED: uncharacterized protein LOC4324639 [Oryza sativa Japonica Group]
LOC_OS01G12060	10	2.1	1.72333	0.65	0.94	-	Os01g0220000 [Oryza sativa Japonica Group]
LOC_OS01G12130	4	0.293333	0.0466667	0.12	0.0733333	SWEET3B	PREDICTED: bidirectional sugar transporter SWEET3b [Oryza sativa Japonica Group]
LOC_OS01G12180	15	2.54	1.88333	4.50333	3.89667	-	Os01g0221300, partial [Oryza sativa Japonica Group]
LOC_OS01G12210	7	4.85333	1.92333	5.73333	3.88	ALMT9	PREDICTED: aluminum-activated malate transporter 9 [Oryza sativa Japonica Group]
LOC_OS01G12250	15	0.07	0.0766667	0.26	0.223333	-	V-type proton ATPase subunit E [Zea mays]
LOC_OS01G12260	15	3.38667	2.99333	6.65	6.95667	VATE	PREDICTED: V-type proton ATPase subunit E [Oryza sativa Japonica Group]
LOC_OS01G12290	24	0.203333	0.44	0.883333	0.903333	At2g19130	PREDICTED: G-type lectin S-receptor-like serine/threonine-protein kinase At2g19130 isoform X1 [Oryza sativa Japonica Group]
LOC_OS01G12320	15	13.0167	8.89333	24.5733	17.0167	At5g45910	PREDICTED: GDSL esterase/lipase At5g45910 isoform X1 [Oryza sativa Japonica Group]
LOC_OS01G12340	15	1.68667	1.48	3.15333	2.78	pif1	Os01g0244200 [Oryza sativa Japonica Group]
LOC_OS01G12374	15	0.166667	0.236667	1.27667	0.603333	-	helicase-like protein [Oryza sativa Japonica Group]
LOC_OS01G12381	15	1.47333	1.03333	2.78333	2.61333	At1g31550	PREDICTED: GDSL esterase/lipase At1g31550-like [Oryza sativa Japonica Group]
LOC_OS01G12464	15	0.676667	0.413333	1.36667	0.96	-	CHCH domain containing protein [Zea mays]
LOC_OS01G12490	7	0.276667	0.12	0.47	0.256667	YUC2	PREDICTED: indole-3-pyruvate monooxygenase YUCCA2 [Oryza sativa Japonica Group]
LOC_OS01G12520	10	1.73	3.20333	0.54	0.746667	BAC2	PREDICTED: mitochondrial arginine transporter BAC2 [Oryza sativa Japonica Group]
LOC_OS01G12580	10	1.75333	2.38	0.35	0.28	LEA14-A	PREDICTED: late embryogenesis abundant protein Lea14-A [Oryza sativa Japonica Group]
LOC_OS01G12650	18	25.25	67.7733	27.02	24.5033	RTNLB1	PREDICTED: reticulon-like protein B1 [Oryza sativa Japonica Group]
LOC_OS01G12660	18	0.996667	2.15667	1.45667	1.32667	SPCC24B10.10c	P-loop containing nucleoside triphosphate hydrolase superfamily protein [Zea mays]
LOC_OS01G12680	3	1.26667	0.536667	0.483333	0.266667	SLAH3	PREDICTED: S-type anion channel SLAH3 isoform X2 [Oryza sativa Japonica Group]
LOC_OS01G12690	10	13.12	27.7267	2.13667	4.43	OFP8	transcription repressor OFP3-like [Aegilops tauschii subsp. tauschii] [Aegilops tauschii]
LOC_OS01G12710	10	144.61	145.04	55.8033	81.5567	NYC1	PREDICTED: probable chlorophyll(ide) b reductase NYC1, chloroplastic [Oryza sativa Japonica Group]
LOC_OS01G12740	7	7.02333	2.75	5.87667	5.01667	CYP71A1	PREDICTED: cytochrome P450 71A1 [Oryza sativa Japonica Group]
LOC_OS01G12760	7	6.27333	2.94667	6.04667	5.79	CYP71A1	PREDICTED: cytochrome P450 71A1 [Oryza sativa Japonica Group]
LOC_OS01G12770	7	1.06	0.333333	1.63333	1.26	CYP71A26	PREDICTED: cytochrome P450 71A1 [Oryza sativa Japonica Group]
LOC_OS01G12810	1	40.8167	12.7867	6.20667	5.92	At5g25630	PREDICTED: pentatricopeptide repeat-containing protein At5g25630 [Oryza sativa Japonica Group]
LOC_OS01G12840	18	10.4567	19.4967	6.96333	6.96667	-	glyoxylate reductase [Zea mays]
LOC_OS01G12950	24	1.53	2.10333	3.89	3.31	UBC25	PREDICTED: probable ubiquitin-conjugating enzyme E2 25 isoform X1 [Oryza sativa Japonica Group]
LOC_OS01G13024	18	1.28667	3.84667	0.41	0.936667	-	Os01g0563700 [Oryza sativa Japonica Group]
LOC_OS01G13070	10	0.25	0.443333	0.0433333	0.12	VAB	PREDICTED: VAN3-binding protein-like isoform X1 [Oryza sativa Japonica Group]
LOC_OS01G13100	15	9.89667	9.22667	24.9433	20.0667	Ascc1	PREDICTED: activating signal cointegrator 1 complex subunit 1 isoform X4 [Oryza sativa Japonica Group]
LOC_OS01G13120	15	2.31333	1.06667	6.12333	3.63	TIP4-3	PREDICTED: probable aquaporin TIP4-3 [Oryza sativa Japonica Group]
LOC_OS01G13130	1	7.05667	2.58	1.88	1.63	TIP4-2	PREDICTED: probable aquaporin TIP4-2 [Oryza sativa Japonica Group]
LOC_OS01G13260	24	2.08	2.86667	4.69	4.71667	CYCA1-1	PREDICTED: cyclin-A1-1 [Oryza sativa Japonica Group]
LOC_OS01G13300	15	0.646667	0.58	1.81333	1.43667	Os01g0234100	PREDICTED: B3 domain-containing protein Os01g0234100 [Oryza sativa Japonica Group]
LOC_OS01G13320	7	3.25667	1.51333	2.85667	2.57333	PME34	PREDICTED: pectinesterase [Oryza sativa Japonica Group]
LOC_OS01G13480	7	34.91	11.5733	38.1233	26.1633	Grxcr1	PREDICTED: glutaredoxin domain-containing cysteine-rich protein CG12206 [Brachypodium distachyon]
LOC_OS01G13520	10	9.05333	8.08333	4.43333	4.26	ARF1	PREDICTED: auxin response factor 1 isoform X1 [Oryza sativa Japonica Group]
LOC_OS01G13530	18	2.72	5.89667	3.53	3.56333	Os01g0236400	PREDICTED: probable protein ABIL3 [Oryza sativa Japonica Group]
LOC_OS01G13560	15	0.08	0.0366667	0.35	0.383333	Os01g0237000	PREDICTED: CASP-like protein 1C1 [Oryza sativa Japonica Group]
LOC_OS01G13570	15	42.1	29.0867	70.96	53.77	At5g22620	PREDICTED: probable 2-carboxy-D-arabinitol-1-phosphatase [Oryza sativa Japonica Group]
LOC_OS01G13610	0	5.84667	3.99667	2.41	1.7	IRL	PREDICTED: isoflavone reductase homolog IRL [Oryza sativa Japonica Group]
LOC_OS01G13950	10	0.433333	1.09333	0.0566667	0.113333	GRXS3	PREDICTED: monothiol glutaredoxin-S3 [Oryza sativa Japonica Group]
LOC_OS01G14050	10	60.4167	84.6933	41.6467	47.3267	NTMC2T6.1	PREDICTED: C2 domain-containing protein At1g53590 isoform X1 [Oryza sativa Japonica Group]
LOC_OS01G14090	22	1.33	1.98333	2.16667	2.66333	ATK4	RecName: Full=Kinesin-like protein KIN-14A
LOC_OS01G14100	10	12.4667	16.8333	6.44333	9.25667	At5g54860	PREDICTED: probable folate-biopterin transporter 4 [Oryza sativa Japonica Group]
LOC_OS01G14420	18	6.06333	9	4.15333	5.35333	RKD2	PREDICTED: protein NLP2-like [Oryza brachyantha]
LOC_OS01G14520	7	0.1	0.0133333	0.06	0.07	SLAH1	Os01g0247700, partial [Oryza sativa Japonica Group]
LOC_OS01G14530	18	4.00667	6.74	2.6	3.06333	-	Phosphoglycerate kinase [Anthurium amnicola]
LOC_OS01G14580	18	16.1167	23.47	11.66	15.4367	-	PREDICTED: cytosolic isocitrate dehydrogenase [NADP] [Oryza sativa Japonica Group]
LOC_OS01G14650	24	0.09	0.136667	0.416667	0.28	EXPA8	PREDICTED: expansin-A8 [Oryza sativa Japonica Group]
LOC_OS01G14770	15	7.32333	5.55667	12.3733	10.8767	PIF1	Os04g0300175 [Oryza sativa Japonica Group]
LOC_OS01G14890	15	2.90667	2.06333	8.37	5.11667	-	PREDICTED: uncharacterized protein LOC4327111 isoform X2 [Oryza sativa Japonica Group]
LOC_OS01G14926	21	0	0.156667	0.0433333	0.0466667	ANX1	PREDICTED: receptor-like protein kinase ANXUR1 [Oryza sativa Japonica Group]
LOC_OS01G14990	16	0.2	0.236667	0.523333	0.973333	-	Glycine-rich protein family [Zea mays]
LOC_OS01G15020	24	38.0667	50.7067	76.9467	71.5533	TPR2	PREDICTED: topless-related protein 2 isoform X1 [Oryza sativa Japonica Group]
LOC_OS01G15240	10	2.16667	1.54667	0.276667	0.196667	-	Os05g0225100, partial [Oryza sativa Japonica Group]
LOC_OS01G15270	21	1237.53	2294.52	2249.33	2806.61	-	Zn-induced protein [Oryza sativa]
LOC_OS01G15340	10	2.19667	3.80333	0.483333	0.746667	RAA1	PREDICTED: flowering-promoting factor 1-like protein 1 [Oryza sativa Japonica Group]
LOC_OS01G15480	25	0.603333	0.826667	1.06333	1.74333	ULK4	PREDICTED: serine/threonine-protein kinase RUNKEL [Oryza sativa Japonica Group]
LOC_OS01G15510	7	0.613333	0.343333	0.84	0.706667	-	Os12g0621400 [Oryza sativa Japonica Group]
LOC_OS01G15530	25	0.48	0.62	0.823333	1.26333	PCMP-E13	pentatricopeptide (PPR) repeat-containing protein -like [Oryza sativa Japonica Group]
LOC_OS01G15540	9	3.1	2.85667	1.82333	1.20333	KCBP	PREDICTED: kinesin-4 isoform X1 [Oryza sativa Japonica Group]
LOC_OS01G15550	18	0.213333	0.73	0.15	0.25	-	DnaK family protein [Zea mays]
LOC_OS01G15790	15	9.78667	10.73	22.6833	21.53	-	PREDICTED: uncharacterized protein LOC4325126 isoform X1 [Oryza sativa Japonica Group]
LOC_OS01G15840	15	0.29	0.386667	0.9	0.853333	At5g57250	PREDICTED: pentatricopeptide repeat-containing protein At5g57250, mitochondrial-like [Oryza sativa Japonica Group]
LOC_OS01G16020	15	0.743333	0.55	1.81667	1.42667	CHLP	PREDICTED: geranylgeranyl diphosphate reductase [Oryza sativa Japonica Group]
LOC_OS01G16100	24	2.32333	3.35333	5.51333	5.06667	Tsnax	PREDICTED: translin-associated protein X [Oryza sativa Japonica Group]
LOC_OS01G16110	25	10.8033	14.7833	19.1433	23.6867	LARP1A	PREDICTED: la-related protein 1A isoform X1 [Oryza sativa Japonica Group]
LOC_OS01G16140	12	1.07	0.863333	1.17333	0.31	-	PREDICTED: uncharacterized protein LOC4324374 [Oryza sativa Japonica Group]
LOC_OS01G16200	0	1.70333	1.22667	0.593333	0.43	At1g47710	Os01g0267300 [Oryza sativa Japonica Group]
LOC_OS01G16260	10	47.05	44.89	14.8367	16.4	ZIFL2	PREDICTED: probable peptide/nitrate transporter At3g43790 isoform X1 [Oryza sativa Japonica Group]
LOC_OS01G16310	13	6.49	8.41667	5.32667	14.0133	yihQ	PREDICTED: alpha-glucosidase YihQ [Oryza sativa Japonica Group]
LOC_OS01G16370	15	0.39	0.44	0.89	0.623333	RPM1	PREDICTED: disease resistance protein RPM1 isoform X1 [Oryza sativa Japonica Group]
LOC_OS01G16650	24	2.69333	3.87333	5.78667	6.13333	UBC19	PREDICTED: probable ubiquitin-conjugating enzyme E2 C [Oryza sativa Japonica Group]
LOC_OS01G16714	0	9.72667	7.33	4.08333	3.42667	YUC10	PREDICTED: probable indole-3-pyruvate monooxygenase YUCCA10 [Oryza sativa Japonica Group]
LOC_OS01G16750	3	1.05667	0.303333	0.273333	0.11	YUC10	PREDICTED: probable indole-3-pyruvate monooxygenase YUCCA10 [Oryza sativa Japonica Group]
LOC_OS01G16810	10	0.67	1.07	0.113333	0.246667	MYB44	PREDICTED: myb-related protein Myb4-like [Oryza sativa Japonica Group]
LOC_OS01G16920	18	0.07	0.343333	0.0533333	0.0633333	-	PREDICTED: embryonic protein DC-8 [Oryza sativa Japonica Group]
LOC_OS01G17050	10	28.8767	44.2533	14.6267	17.58	CAMBP25	Os01g0278000 [Oryza sativa Japonica Group]
LOC_OS01G17160	10	0.216667	0.23	0.0633333	0.106667	PAT04	Os01g0279000, partial [Oryza sativa Japonica Group]
LOC_OS01G17214	1	31.1633	24.68	13.76	14.5233	ZIFL2	PREDICTED: protein ZINC INDUCED FACILITATOR-LIKE 1 isoform X1 [Oryza sativa Japonica Group]
LOC_OS01G17320	15	1.79	1.59	3.53667	2.99	At1g80270	PREDICTED: pentatricopeptide repeat-containing protein At1g80270, mitochondrial [Oryza sativa Japonica Group]
LOC_OS01G17396	0	7.30667	5.41333	3.73	2.63333	-	protein LNK4-like [Aegilops tauschii subsp. tauschii] [Aegilops tauschii]
LOC_OS01G18090	18	0.72	2.17	0.193333	0.443333	-	OSJNBa0004B13.12 [Oryza sativa Japonica Group]
LOC_OS01G18120	10	1.26	2.11667	0.09	0.08	CCR1	PREDICTED: cinnamoyl-CoA reductase 1 [Oryza sativa Japonica Group]
LOC_OS01G18220	18	6.51	20.49	2.38333	6.25	-	histone-lysine N-methyltransferase SETD1B-like [Aegilops tauschii subsp. tauschii] [Aegilops tauschii]
LOC_OS01G18230	18	1.02333	2.28333	0.656667	0.876667	CBDAS2	CPRD2 -like [Oryza sativa Japonica Group]
LOC_OS01G18240	0	42.5167	29.5833	18.75	10.0333	MYB86	PREDICTED: transcription factor LAF1 [Oryza sativa Japonica Group]
LOC_OS01G18400	10	2.75333	3.42667	1.57	1.87667	Cht10	PREDICTED: chitinase 10 [Oryza sativa Japonica Group]
LOC_OS01G18584	10	23.88	19.9467	8.91333	10.8333	WRKY42	WRKY transcription factor 6 -like [Oryza sativa Japonica Group]
LOC_OS01G18620	7	0.206667	0.0433333	0.306667	0.23	DCR	Os01g0289900 [Oryza sativa Japonica Group]
LOC_OS01G18800	4	168.64	75.65	100.17	71.4667	CIPK1	PREDICTED: CBL-interacting protein kinase 1 [Oryza sativa Japonica Group]
LOC_OS01G18840	7	1.79667	0.446667	2.65667	1.34	-	Os01g0292700 [Oryza sativa Japonica Group]
LOC_OS01G18870	10	0.07	0.186667	0.01	0.0233333	TIP2	PREDICTED: transcription factor TIP2 [Oryza sativa Japonica Group]
LOC_OS01G18880	15	2.88	2.62333	5.30333	4.86333	RPD1	Os01g0293200 [Oryza sativa Japonica Group]
LOC_OS01G19020	10	154.863	135.747	53.34	53.1567	PER2	PREDICTED: peroxidase 2 [Oryza sativa Japonica Group]
LOC_OS01G19070	21	0	0.24	0.0233333	0.0233333	-	Os12g0495587 [Oryza sativa Japonica Group]
LOC_OS01G19160	21	0.656667	1.47333	1.14	1.28	At4g08850	PREDICTED: probable LRR receptor-like serine/threonine-protein kinase At4g08850 [Oryza sativa Japonica Group]
LOC_OS01G19260	10	1.59	2.18333	0.7	0.953333	bcsl1b	PREDICTED: AAA-ATPase At3g28580 [Oryza sativa Japonica Group]
LOC_OS01G19290	24	0.01	0.03	0.35	0.193333	At1g09380	PREDICTED: WAT1-related protein At1g09380 isoform X2 [Oryza sativa Japonica Group]
LOC_OS01G19548	15	0.786667	0.7	1.57333	1.34	At1g02370	PREDICTED: pentatricopeptide repeat-containing protein At4g01990, mitochondrial [Oryza sativa Japonica Group]
LOC_OS01G19940	10	19.4133	27.2867	4.37667	8.90667	-	negatively light-regulated protein [Zea mays]
LOC_OS01G19990	21	0.0666667	0.253333	0.41	0.38	-	PREDICTED: eukaryotic translation initiation factor 4B1 [Oryza sativa Japonica Group]
LOC_OS01G20150	13	0	0	0	0.05	-	OSJNBa0086B14.18 [Oryza sativa Japonica Group]
LOC_OS01G20160	7	0.0933333	0.02	0.2	0.09	HKT8	PREDICTED: cation transporter HKT8 [Oryza sativa Japonica Group]
LOC_OS01G20206	10	4.04333	8.67	1.02333	2.29333	CRG1	embryonic abundant protein-like [Zea mays]
LOC_OS01G20720	15	0.0533333	0.0366667	0.1	0.116667	RGA2	Os01g0308300 [Oryza sativa Japonica Group]
LOC_OS01G20730	10	4.99667	7.85333	2.51667	2.95333	-	Binding protein [Zea mays]
LOC_OS01G20830	7	16.0267	2.21333	37.7033	10.0867	HIPP26	PREDICTED: transcriptional regulatory protein LGE1 [Oryza sativa Japonica Group]
LOC_OS01G20940	24	3.22	4.41667	7.30667	7.56333	PHS1	PREDICTED: dual specificity protein phosphatase PHS1 [Oryza sativa Japonica Group]
LOC_OS01G20980	10	0.766667	1.47667	0.27	0.386667	PME41	PREDICTED: probable pectinesterase/pectinesterase inhibitor 41 [Oryza sativa Japonica Group]
LOC_OS01G21070	18	1.63667	4.30667	1.85333	1.83667	GLU8	PREDICTED: endoglucanase 3 [Oryza sativa Japonica Group]
LOC_OS01G21144	18	0.563333	2.06667	0.28	0.713333	-	Os01g0314000, partial [Oryza sativa Japonica Group]
LOC_OS01G21240	24	0.0633333	0.116667	0.18	0.15	RPP13	Os01g0314700 [Oryza sativa Japonica Group]
LOC_OS01G21300	18	0.606667	0.876667	0.403333	0.493333	CSE	Os01g0315600 [Oryza sativa Japonica Group]
LOC_OS01G21310	10	11.7433	13.56	5.70667	6.94667	CSE	PREDICTED: caffeoylshikimate esterase isoform X1 [Oryza sativa Japonica Group]
LOC_OS01G21590	3	2.19	0.973333	1.2	0.67	-	sequence-specific DNA binding transcription factor [Zea mays]
LOC_OS01G21630	1	8.98667	7.01333	3.81667	4.30667	PAE3	PREDICTED: pectin acetylesterase 3 [Oryza sativa Japonica Group]
LOC_OS01G21880	3	1.65	0.436667	0.626667	0.153333	-	Os01g0321900, partial [Oryza sativa Japonica Group]
LOC_OS01G21990	15	10.92	9.83	23.32	18.16	Os01g0323300	PREDICTED: CRS2-associated factor 2, chloroplastic [Oryza sativa Japonica Group]
LOC_OS01G22336	10	1.07333	1.55333	0.513333	0.586667	PER1	PREDICTED: peroxidase 1 [Oryza sativa Japonica Group]
LOC_OS01G22370	10	260.99	232.87	106.993	99.1633	PER1	PREDICTED: peroxidase 1 [Oryza sativa Japonica Group]
LOC_OS01G22380	24	0.573333	0.78	1.88667	1.64	-	PREDICTED: elastin-like [Setaria italica]
LOC_OS01G22480	15	3.21667	2.75667	5.70667	4.38333	SKIP23	PREDICTED: F-box protein SKIP23 isoform X1 [Oryza sativa Japonica Group]
LOC_OS01G22560	10	20.8033	12.31	1.62667	0.873333	GPAT3	PREDICTED: probable glycerol-3-phosphate acyltransferase 3 [Oryza sativa Japonica Group]
LOC_OS01G22570	10	11.6933	8.97	1.35667	0.803333	GPAT3	phospholipid/glycerol acyltransferase -like protein [Oryza sativa Japonica Group]
LOC_OS01G22710	15	0.216667	0.06	1.07667	0.616667	2018-10-02	PREDICTED: organic cation/carnitine transporter 2 [Oryza sativa Japonica Group]
LOC_OS01G22780	15	0.273333	0.25	1.60667	1.18	LIP4	PREDICTED: GDSL esterase/lipase LIP-4 isoform X2 [Oryza sativa Japonica Group]
LOC_OS01G22900	13	98.8867	123.34	53.27	293.013	NIN1	PREDICTED: neutral/alkaline invertase 1, mitochondrial-like [Oryza sativa Japonica Group]
LOC_OS01G23070	9	0.156667	0.143333	0.0866667	0.04	-	Os01g0333600 [Oryza sativa Japonica Group]
LOC_OS01G23580	10	1.31333	2.04	0.726667	0.553333	-	PREDICTED: pyrophosphate-energized vacuolar membrane proton pump [Oryza sativa Japonica Group]
LOC_OS01G23710	15	1.22333	0.766667	3.96333	2.85667	-	PREDICTED: mucin-5AC isoform X2 [Oryza sativa Japonica Group]
LOC_OS01G23850	12	1.29333	1.39	1.10667	0.536667	-	Os01g0341000 [Oryza sativa Japonica Group]
LOC_OS01G23870	9	2.71333	2.61333	1.46	0.843333	-	Os01g0341000 [Oryza sativa Japonica Group]
LOC_OS01G23990	12	2.74333	3.01333	4	1.17333	-	Os01g0342500 [Oryza sativa Japonica Group]
LOC_OS01G24340	15	0.07	0.04	0.403333	0.246667	-	PREDICTED: uncharacterized protein LOC107281144 [Oryza sativa Japonica Group]
LOC_OS01G24430	7	2.24333	0.84	2.12333	1.58333	-	unknown protein [Oryza sativa Japonica Group]
LOC_OS01G24490	4	1.58	0.756667	1.09	0.87	-	PREDICTED: uncharacterized protein LOC4326498 [Oryza sativa Japonica Group]
LOC_OS01G24710	15	69.6267	81.9833	270.293	310.983	SALT	PREDICTED: salt stress-induced protein [Oryza sativa Japonica Group]
LOC_OS01G24764	7	26.07	15.51	37.3133	31.61	-	Os01g0349600 [Oryza sativa Japonica Group]
LOC_OS01G24790	7	3.17	1.98667	4.70667	4.25667	-	PREDICTED: benzyl alcohol O-benzoyltransferase [Oryza sativa Japonica Group]
LOC_OS01G24820	7	0.0233333	0	0.0633333	0.0166667	RGA2	NBS-LRR-like resistance protein [Oryza sativa]
LOC_OS01G24940	16	0.62	0.6	0.98	1.21	PARP2-A	RecName: Full=Poly [ADP-ribose] polymerase 2-A; Short=PARP-2-A; AltName: Full=NAD(+) ADP-ribosyltransferase 2-A; Short=ADPRT-2-A; AltName: Full=Poly[ADP-ribose] synthase 2-A
LOC_OS01G25010	7	4.82333	2.01	3.50333	3.23667	SRG1	PREDICTED: protein SRG1 isoform X1 [Oryza sativa Japonica Group]
LOC_OS01G25060	7	0.0766667	0.01	0.0633333	0.0733333	-	Os07g0415600 [Oryza sativa Japonica Group]
LOC_OS01G25280	15	0.0633333	0.03	0.456667	0.193333	SALT	PREDICTED: salt stress-induced protein-like [Oryza sativa Japonica Group]
LOC_OS01G25484	15	69.0167	33.0067	160.77	133.583	Os01g0357100	PREDICTED: ferredoxin--nitrite reductase, chloroplastic [Oryza sativa Japonica Group]
LOC_OS01G25560	10	57.16	55.69	22.0067	26.1733	RALFL33	PREDICTED: protein RALF-like 33 [Oryza sativa Japonica Group]
LOC_OS01G25720	15	8.37333	5.48	15.4	12.9167	RGA2	Pm3b-like disease resistance protein [Triticum aestivum]
LOC_OS01G25760	24	0.18	0.293333	0.483333	0.486667	RGA2	Os01g0359800 [Oryza sativa Japonica Group]
LOC_OS01G26300	10	1.13667	1.81	0.166667	0.15	WAK5	PREDICTED: wall-associated receptor kinase 3-like [Oryza sativa Japonica Group]
LOC_OS01G26310	10	0.783333	1.42333	0.22	0.146667	WAK2	Os01g0365000 [Oryza sativa Japonica Group]
LOC_OS01G26970	15	13.81	11.9333	23.95	22.83	-	Os01g0367400 [Oryza sativa Japonica Group]
LOC_OS01G27140	15	16.58	13.2133	82.6667	57.0133	GRXC1	PREDICTED: glutaredoxin-C1 [Oryza sativa Japonica Group]
LOC_OS01G27160	16	0.0266667	0.0133333	0.0633333	0.143333	CUL1	PREDICTED: cullin-1 [Oryza sativa Japonica Group]
LOC_OS01G27210	0	26.81	19.4067	15.16	12.9833	GST4	PREDICTED: glutathione S-transferase 4 [Oryza sativa Japonica Group]
LOC_OS01G27230	7	8.97667	3.73667	11.26	6.66	OPR1	Os01g0369900 [Oryza sativa Japonica Group]
LOC_OS01G27240	15	0.543333	0.526667	2.44	2.20333	OPR2	PREDICTED: 12-oxophytodienoate reductase 1 [Raphanus sativus]
LOC_OS01G27340	0	0.723333	0.393333	0.226667	0.13	GSTF1	PREDICTED: probable glutathione S-transferase GSTF1 [Oryza sativa Japonica Group]
LOC_OS01G27360	1	9.31667	6.19	4.69	4.14	GSTF1	PREDICTED: probable glutathione S-transferase GSTF1 [Oryza sativa Japonica Group]
LOC_OS01G27480	9	1.00333	1.53	0.286667	0.0466667	GSTF1	PREDICTED: probable glutathione S-transferase GSTF1 [Oryza sativa Japonica Group]
LOC_OS01G27490	10	0.07	0.126667	0.0133333	0.0133333	A2	PREDICTED: leucoanthocyanidin dioxygenase [Oryza sativa Japonica Group]
LOC_OS01G27650	24	0.2	0.34	0.723333	0.603333	PCMP-E19	PREDICTED: pentatricopeptide repeat-containing protein At2g33680 [Oryza sativa Japonica Group]
LOC_OS01G27700	10	0.363333	0.38	0.143333	0.163333	LAC21	Os01g0374600 [Oryza sativa Japonica Group]
LOC_OS01G27860	10	0.216667	0.596667	0.0666667	0.11	-	PREDICTED: uncharacterized protein LOC107278589 [Oryza sativa Japonica Group]
LOC_OS01G27880	15	3.36333	3.44	7.84	6.42667	SPP1	PREDICTED: probable sucrose-phosphatase 1 [Oryza sativa Japonica Group]
LOC_OS01G27890	22	0.04	0.133333	0.0966667	0.226667	CYP71D55	Os01g0377000 [Oryza sativa Japonica Group]
LOC_OS01G28030	10	123.643	121.36	39.5567	34.3267	PER56	PREDICTED: peroxidase 24-like [Oryza brachyantha]
LOC_OS01G28089	18	0.166667	0.49	0.253333	0.16	-	Os01g0378600 [Oryza sativa Japonica Group]
LOC_OS01G28134	24	0.216667	0.52	0.873333	0.71	-	Os12g0245901 [Oryza sativa Japonica Group]
LOC_OS01G28150	7	3.02667	1.76	4.33333	4.07	At5g49610	PREDICTED: F-box protein At5g49610 isoform X1 [Oryza sativa Japonica Group]
LOC_OS01G28600	7	0.0233333	0	0.0233333	0.06	EXO70A1	PREDICTED: exocyst complex component EXO70A1 [Oryza sativa Japonica Group]
LOC_OS01G28690	22	0.53	0.88	0.83	1.07	NUP98A	PREDICTED: nuclear pore complex protein NUP98A [Oryza sativa Japonica Group]
LOC_OS01G28980	12	0.346667	0.153333	0.256667	0.04	NPF5.7	Os01g0386600 [Oryza sativa Japonica Group]
LOC_OS01G29180	15	1.21	1.47333	2.80667	2.33333	-	Os01g0388200 [Oryza sativa Japonica Group]
LOC_OS01G29280	10	6.89333	9.67333	3.07	4.03333	-	PREDICTED: uncharacterized protein LOC4325227 [Oryza sativa Japonica Group]
LOC_OS01G29409	10	17.7433	15.42	8.52	9.53333	VIT_19s0014g03930	PREDICTED: tRNA (guanine(37)-N1)-methyltransferase 1 [Oryza sativa Japonica Group]
LOC_OS01G29507	15	0.283333	0.23	0.74	0.433333	-	OSJNBa0052P16.16 [Oryza sativa Japonica Group]
LOC_OS01G29690	7	0.2	0	0.603333	0.366667	-	hypothetical protein [Oryza sativa Japonica Group]
LOC_OS01G29804	21	6.87	15.5167	10.7133	10.4933	-	-
LOC_OS01G29870	12	0.29	0.163333	0.23	0	ABCB7	Os01g0393400 [Oryza sativa Japonica Group]
LOC_OS01G31010	15	0.09	0.09	0.84	0.87	-	OSJNBb0093G06.11 [Oryza sativa Japonica Group]
LOC_OS01G31040	7	0.19	0.0733333	0.366667	0.306667	-	OSJNBb0093G06.11 [Oryza sativa Japonica Group]
LOC_OS01G31110	15	31.4033	31.99	63.1767	53.16	Os01g0495900	PREDICTED: CRS2-associated factor 1, chloroplastic isoform X1 [Oryza sativa Japonica Group]
LOC_OS01G31690	15	1527.49	1032.44	3028.67	1939.84	PSBO	PREDICTED: oxygen-evolving enhancer protein 1, chloroplastic [Oryza sativa Japonica Group]
LOC_OS01G31980	10	14.3067	13.1933	6.77667	9.35	DTXL3	PREDICTED: protein DETOXIFICATION 12 [Oryza sativa Japonica Group]
LOC_OS01G32090	15	0.54	0.523333	1.57	1.31667	At1g71060	PREDICTED: pentatricopeptide repeat-containing protein At1g71060, mitochondrial isoform X1 [Oryza sativa Japonica Group]
LOC_OS01G32330	0	140.573	115.173	84.24	66.4533	HIPP26	PREDICTED: heavy metal-associated isoprenylated plant protein 26 [Oryza sativa Japonica Group]
LOC_OS01G32380	10	13.3733	32.69	1.43333	1.63667	-	NRR repressor homolog 3-like [Asparagus officinalis]
LOC_OS01G32439	0	4.34333	2.85	2.49667	1.99	-	Os01g0508300, partial [Oryza sativa Japonica Group]
LOC_OS01G32460	10	75.9667	74.52	9.20333	5.60667	-	PREDICTED: CASP-like protein 4A2 [Oryza sativa Japonica Group]
LOC_OS01G32560	10	1.42667	1.03667	0.0666667	0.09	-	Os01g0509400, partial [Oryza sativa Japonica Group]
LOC_OS01G32670	10	6.28	6.85667	2.89	2.15333	-	PREDICTED: uncharacterized protein LOC4324024 [Oryza sativa Japonica Group]
LOC_OS01G32770	0	113.317	47.3467	33.08	13.9367	LBD41	PREDICTED: LOB domain-containing protein 40 [Oryza sativa Japonica Group]
LOC_OS01G32780	10	45.0267	59.6	29.28	31.36	At3g01520	PREDICTED: universal stress protein A-like protein [Oryza sativa Japonica Group]
LOC_OS01G32830	15	23.1233	19.6433	55.88	48.0333	PLGG1	Os01g0511600 [Oryza sativa Japonica Group]
LOC_OS01G32890	7	0.336667	0.13	0.486667	0.563333	TIC214	PREDICTED: basic salivary proline-rich protein 2 [Oryza sativa Japonica Group]
LOC_OS01G33040	24	0.803333	1.06333	1.91	1.97667	NACK1	PREDICTED: kinesin-like protein NACK1 [Oryza sativa Japonica Group]
LOC_OS01G33160	10	8.74	10.26	2.10333	2.12	At3g17210	PREDICTED: probable protein Pop3 [Oryza sativa Japonica Group]
LOC_OS01G33450	12	1.19667	1.26333	0.976667	0.436667	-	Os01g0518800 [Oryza sativa Japonica Group]
LOC_OS01G34050	7	0.16	0.0333333	0.166667	0.163333	-	OJ1005_B10.29 [Oryza sativa Japonica Group]
LOC_OS01G34080	24	2.93	4.21667	9.91333	11.0267	PUB11	U-box domain-containing protein 12 [Ananas comosus]
LOC_OS01G34350	15	2.09	2.01	5.72667	4.93333	SHL2	PREDICTED: probable RNA-dependent RNA polymerase SHL2 [Oryza sativa Japonica Group]
LOC_OS01G34560	18	21.14	35.2367	16.1767	22.26	KCS5	Os01g0529800, partial [Oryza sativa Japonica Group]
LOC_OS01G34610	21	0.78	1.39333	1.41	1.57333	EMB1674	Os01g0530300, partial [Oryza sativa Japonica Group]
LOC_OS01G34630	15	0.893333	1.06667	2.02333	1.82333	FBX7	PREDICTED: F-box only protein 7 [Oryza sativa Japonica Group]
LOC_OS01G34690	1	6.67667	3.54333	2.24667	2.62333	-	Os01g0531400 [Oryza sativa Japonica Group]
LOC_OS01G34870	24	1.3	1.92	3.13667	2.43667	CAPH	PREDICTED: condensin complex subunit 2 isoform X2 [Oryza sativa Japonica Group]
LOC_OS01G34970	25	0.413333	0.546667	0.7	0.83	ABCB11	PREDICTED: ABC transporter B family member 9 isoform X1 [Oryza sativa Japonica Group]
LOC_OS01G34980	9	0.26	0.106667	0.0266667	0	-	Os01g0534200 [Oryza sativa Japonica Group]
LOC_OS01G35230	15	0.296667	0.286667	0.91	1.00667	At5g59530	PREDICTED: 1-aminocyclopropane-1-carboxylate oxidase homolog 4 [Oryza sativa Japonica Group]
LOC_OS01G35810	16	0	0	0.0466667	0.323333	-	OSJNBa0013A04.4 [Oryza sativa Japonica Group]
LOC_OS01G35840	21	0	0.0833333	0.0733333	0.216667	-	hypothetical protein [Oryza sativa Japonica Group]
LOC_OS01G36080	10	19.7667	25.1933	10.71	14.8867	Os01g0541900	PREDICTED: protein kinase and PP2C-like domain-containing protein [Oryza sativa Japonica Group]
LOC_OS01G36220	12	8.57	4.68667	8.11333	2.03	OBF1	PREDICTED: ocs element-binding factor 1 [Oryza sativa Japonica Group]
LOC_OS01G36390	15	0.763333	0.543333	2.75333	3.00333	MCM4	PREDICTED: DNA replication licensing factor MCM4 [Oryza sativa Japonica Group]
LOC_OS01G36460	0	13.4067	10.58	8.41667	6.32333	MYB2	PREDICTED: myb-related protein Hv33 [Oryza sativa Japonica Group]
LOC_OS01G36540	15	0.606667	0.62	1.11667	1.23333	PCMP-H43	Os01g0545900 [Oryza sativa Japonica Group]
LOC_OS01G36580	7	0.633333	0.276667	0.623333	0.53	At5g64700	PREDICTED: WAT1-related protein At5g64700 [Oryza sativa Japonica Group]
LOC_OS01G36600	15	1.41667	1.47333	2.87	2.81667	At4g38150	PREDICTED: pentatricopeptide repeat-containing protein At4g38150 [Oryza sativa Japonica Group]
LOC_OS01G36610	15	0.85	0.74	1.69667	1.49667	At5g40400	Os01g0546700 [Oryza sativa Japonica Group]
LOC_OS01G36640	24	3.23	4.49333	6.68	6.57	RPM1	PREDICTED: disease resistance protein RPM1 isoform X1 [Oryza sativa Japonica Group]
LOC_OS01G36720	3	1.31	0.386667	0.476667	0.0233333	NRT2.4	PREDICTED: probable high-affinity nitrate transporter 2.4 [Oryza sativa Japonica Group]
LOC_OS01G36970	13	0.453333	0.41	0.263333	0.97	-	Os01g0550600 [Oryza sativa Japonica Group]
LOC_OS01G37000	25	0.01	0.0633333	1.02	15.27	-	carboxyl-terminal peptidase-like [Oryza sativa Japonica Group]
LOC_OS01G37110	21	0.0633333	0.196667	0.226667	0.223333	ABIL2	PREDICTED: putative protein ABIL2 isoform X1 [Oryza sativa Japonica Group]
LOC_OS01G37590	0	30.05	11.7267	8.02667	4.35667	NPF6.2	PREDICTED: protein NRT1/ PTR FAMILY 6.2 isoform X1 [Oryza sativa Japonica Group]
LOC_OS01G37670	15	0.826667	0.846667	2.23333	1.67	-	Os07g0122900 [Oryza sativa Japonica Group]
LOC_OS01G37710	7	0.19	0.0933333	0.243333	0.266667	-	Os01g0557700 [Oryza sativa Japonica Group]
LOC_OS01G38100	15	0.326667	0.413333	0.813333	0.746667	-	Os01g0561500 [Oryza sativa Japonica Group]
LOC_OS01G38110	24	0.3	0.5	2.28	1.28667	CYP76M7	PREDICTED: ent-cassadiene C11-alpha-hydroxylase 1-like [Oryza sativa Japonica Group]
LOC_OS01G38229	10	166.763	203.437	94.43	111.01	FKBP70	PREDICTED: 70 kDa peptidyl-prolyl isomerase isoform X1 [Oryza sativa Japonica Group]
LOC_OS01G38310	21	0	0.1	0.263333	0.0666667	-	BKRF1 encodes EBNA-1 protein,latent cycle gene-like [Oryza sativa Japonica Group]
LOC_OS01G38359	10	53.9667	56.2567	27.16	31.0333	FKBP65	PREDICTED: peptidyl-prolyl cis-trans isomerase FKBP65 isoform X1 [Oryza sativa Japonica Group]
LOC_OS01G38510	18	0.6	1.68	0.303333	0.486667	At2g45070	PREDICTED: protein transport protein Sec61 subunit beta [Oryza sativa Japonica Group]
LOC_OS01G38580	18	9.39667	18.3267	8.85333	8.99	CCD8A	PREDICTED: carotenoid cleavage dioxygenase 8 homolog A, chloroplastic [Oryza sativa Japonica Group]
LOC_OS01G38990	10	12.68	14.0533	5.12	7.65333	SLC25A16	PREDICTED: mitochondrial substrate carrier family protein P [Oryza sativa Japonica Group]
LOC_OS01G39020	18	1.67	3.79667	1.55667	1.97333	HSFA6B	PREDICTED: heat stress transcription factor A-6a [Oryza sativa Japonica Group]
LOC_OS01G39040	7	0.166667	0.0533333	0.226667	0.146667	LOB	Os01g0571500, partial [Oryza sativa Japonica Group]
LOC_OS01G39280	16	0.3	0.226667	0.72	1.25667	PDX11	PREDICTED: probable pyridoxal 5'-phosphate synthase subunit PDX1.1 [Oryza sativa Japonica Group]
LOC_OS01G39600	18	2.29333	5.99333	3.39	3.17667	SRF8	PREDICTED: probable leucine-rich repeat receptor-like protein kinase At5g63930 [Oryza sativa Japonica Group]
LOC_OS01G39690	21	0	0.17	0.05	0.0266667	-	Os01g0578800, partial [Oryza sativa Japonica Group]
LOC_OS01G39790	15	10.84	10.6467	27.8133	27.7033	aiiM	esterase [Zea mays]
LOC_OS01G39860	9	20.0233	16.3433	11.16	6.41	ACO1	Os01g0580500, partial [Oryza sativa Japonica Group]
LOC_OS01G39970	13	1.1	1.18333	0.936667	2.61333	PUB35	PREDICTED: U-box domain-containing protein 35 [Oryza sativa Japonica Group]
LOC_OS01G40070	10	140.7	192.067	94.1733	110.57	-	Os01g0582600 [Oryza sativa Japonica Group]
LOC_OS01G40094	10	97.7067	181.91	23.5133	35.7467	Os01g0583100	PREDICTED: probable protein phosphatase 2C 6 isoform X1 [Oryza sativa Japonica Group]
LOC_OS01G40180	7	0.22	0.04	0.293333	0.11	-	Os05g0532400 [Oryza sativa Japonica Group]
LOC_OS01G40190	18	8.67667	20.32	4.82	7.75333	-	PREDICTED: formin-like protein 20 [Oryza sativa Japonica Group]
LOC_OS01G40290	10	0.766667	0.58	0.136667	0.146667	-	Os02g0216300, partial [Oryza sativa Japonica Group]
LOC_OS01G40310	7	86.5267	40.9167	98.7967	66.24	-	PREDICTED: uncharacterized protein LOC4327654 [Oryza sativa Japonica Group]
LOC_OS01G40580	10	1.65333	1.43667	0.8	0.946667	HIR1	PREDICTED: hypersensitive-induced response protein 1 [Oryza sativa Japonica Group]
LOC_OS01G40720	24	0.576667	0.966667	1.46667	1.28333	PCMP-H42	Os01g0589900 [Oryza sativa Japonica Group]
LOC_OS01G40760	21	0.0533333	0.32	0.46	0.393333	-	PREDICTED: uncharacterized protein LOC9272094 [Oryza sativa Japonica Group]
LOC_OS01G40870	10	9.92333	13.2167	2.79667	3.42333	ALDH2C4	PREDICTED: aldehyde dehydrogenase family 2 member C4 [Oryza sativa Japonica Group]
LOC_OS01G41160	3	1.29333	0.356667	0.373333	0.223333	FOXRED1	Os01g0594700 [Oryza sativa Japonica Group]
LOC_OS01G41200	9	1.45667	1.41333	0.866667	0.623333	ATX1	PREDICTED: LOC100281997 isoform X1 [Zea mays]
LOC_OS01G41240	1	48.33	19.74	8.82	8.8	KAI2	PREDICTED: probable esterase KAI2 [Oryza sativa Japonica Group]
LOC_OS01G41430	10	2.34333	3.14	1.55667	1.64667	TOGT1	PREDICTED: scopoletin glucosyltransferase [Oryza sativa Japonica Group]
LOC_OS01G41510	22	0.116667	0.23	0.273333	0.383333	CBL5	PREDICTED: calcineurin B-like protein 5 isoform X3 [Oryza sativa Japonica Group]
LOC_OS01G41650	15	3.57	3.42333	7.44333	6.99333	PCMP-H42	PREDICTED: pentatricopeptide repeat-containing protein At4g13650-like [Oryza brachyantha]
LOC_OS01G41730	10	14.1333	10.9733	3.2	3.47667	At2g42960	serine/threonine protein kinase-like [Oryza sativa Japonica Group]
LOC_OS01G41750	10	1.77	1.46667	0.676667	0.59	RLP12	PREDICTED: receptor-like protein 12 [Oryza sativa Japonica Group]
LOC_OS01G41890	10	0.97	1.53667	0.546667	0.656667	RPP13	MLA6 protein-like [Oryza sativa Japonica Group]
LOC_OS01G41900	10	49.0633	70.5667	18.11	25.9033	DIVARICATA	transcription factor SRM1-like [Aegilops tauschii subsp. tauschii] [Aegilops tauschii]
LOC_OS01G41990	13	6.47	5.78	3.64333	11.1767	CML12	PREDICTED: probable calcium-binding protein CML12 [Oryza sativa Japonica Group]
LOC_OS01G42000	16	0.343333	0.273333	0.406667	0.74	-	PREDICTED: brain acid soluble protein 1 [Oryza sativa Japonica Group]
LOC_OS01G42040	24	0.37	0.486667	0.773333	0.693333	UBC37	ubiquitin conjugating enzyme-like [Oryza sativa Japonica Group]
LOC_OS01G42050	15	0.86	0.883333	1.87667	1.46	DNLZ	PREDICTED: DNL-type zinc finger protein [Setaria italica]
LOC_OS01G42070	24	0.57	0.883333	2.05	1.66667	KIF19	PREDICTED: kinesin-like protein KIF19 [Oryza sativa Japonica Group]
LOC_OS01G42190	25	15.6333	23.3433	27.1833	39.6967	dnajb6-a	PREDICTED: dnaJ homolog subfamily B member 7 [Oryza sativa Japonica Group]
LOC_OS01G42234	10	20.2967	21.4033	5.14	8.59333	BAT1	PREDICTED: amino-acid permease BAT1 homolog isoform X1 [Oryza sativa Japonica Group]
LOC_OS01G42280	15	5.42333	4.26333	10.2167	7.47667	CRR21	PREDICTED: pentatricopeptide repeat-containing protein At5g55740, chloroplastic [Oryza sativa Japonica Group]
LOC_OS01G42320	22	0.0866667	0.153333	0.126667	0.37	ASPG1	nucleoid DNA-binding protein cnd41-like [Oryza sativa Japonica Group]
LOC_OS01G42350	15	0.00333333	0	0.03	0.04	ABCG34	PDR-like ABC transporter [Oryza sativa Japonica Group]
LOC_OS01G42370	10	0.7	1.35333	0.253333	0.163333	ABCG35	Os01g0609200 [Oryza sativa Japonica Group]
LOC_OS01G42510	10	5.42333	4.26333	2.00667	1.95667	-	PREDICTED: A disintegrin and metalloproteinase with thrombospondin motifs 7 [Oryza sativa Japonica Group]
LOC_OS01G42690	10	1.79667	3.54333	0.88	1.02333	DDB_G0282005	PREDICTED: acyl-protein thioesterase 1 homolog 1 [Oryza sativa Japonica Group]
LOC_OS01G42700	18	68.34	133.083	44.52	74.1033	-	uncharacterized LOC100277217 [Zea mays]
LOC_OS01G42710	24	2.11667	2.83333	5.88333	5.39	LOL5	PREDICTED: fibrous sheath CABYR-binding protein [Oryza sativa Japonica Group]
LOC_OS01G42780	15	0.97	0.403333	3.98667	1.95	-	PREDICTED: ervatamin-C [Oryza sativa Japonica Group]
LOC_OS01G42790	10	1.43333	2.33667	0.37	0.506667	SAG39	cysteine proteinase-like [Oryza sativa Japonica Group]
LOC_OS01G42810	13	0.383333	0.503333	0.39	0.83	TBL1	PREDICTED: protein trichome birefringence-like 1 [Oryza sativa Japonica Group]
LOC_OS01G42860	10	60.1333	98.7667	35.1933	38.1833	-	protease inhibitor-like [Oryza sativa Japonica Group]
LOC_OS01G43080	10	4.02333	5.04667	1.98	3.00333	ERI2	PREDICTED: ERI1 exoribonuclease 2 [Oryza sativa Japonica Group]
LOC_OS01G43140	9	3.96	4.12333	3.23	1.93	-	alpha/beta-Hydrolases superfamily protein [Zea mays]
LOC_OS01G43230	3	29.7267	9.26	9.98667	5.95667	-	-
LOC_OS01G43290	10	1.68333	1.71667	0.993333	0.85	-	hypothetical protein OsI_02901 [Oryza sativa Indica Group]
LOC_OS01G43350	10	3.08667	3.48	1.81333	1.65	PHY1	PREDICTED: mitogen-activated protein kinase kinase kinase 7 [Oryza sativa Japonica Group]
LOC_OS01G43440	25	0.126667	0.2	0.293333	0.553333	TMM	Os01g0623000 [Oryza sativa Japonica Group]
LOC_OS01G43580	10	26.1233	48.1433	14.64	14.39	KINESIN-13A	PREDICTED: kinesin-13A [Oryza sativa Japonica Group]
LOC_OS01G43590	10	2.78333	4.45667	1.27	0.886667	HSFC1A	heat shock factor RHSF13 [Oryza sativa Japonica Group]
LOC_OS01G43610	10	9.70667	21.2367	4.51	5.05667	OFP7	PREDICTED: transcription repressor OFP1 [Oryza sativa Japonica Group]
LOC_OS01G43844	16	15.7967	17.18	21.3133	37.9967	CYP72A15	PREDICTED: cytochrome P450 72A11 [Oryza sativa Japonica Group]
LOC_OS01G43851	4	0.796667	0.313333	0.32	0.48	-	PREDICTED: cytochrome P450 72A14 [Oryza sativa Japonica Group]
LOC_OS01G43910	10	47.2733	63.7133	30.2467	33.3867	MPK10	PREDICTED: mitogen-activated protein kinase 10 isoform X2 [Oryza sativa Japonica Group]
LOC_OS01G43950	10	7.98667	8.61333	3.17333	3.63667	IBH1	PREDICTED: transcription factor PAR2 [Oryza sativa Japonica Group]
LOC_OS01G43980	15	0.623333	0.7	1.52667	1.09	PIF1	Os01g0630700 [Oryza sativa Japonica Group]
LOC_OS01G44069	10	10.43	11.4233	5.67333	4.68333	GPAT1	PREDICTED: glycerol-3-phosphate acyltransferase 1 [Oryza sativa Japonica Group]
LOC_OS01G44110	15	10.1567	7.91	20.2167	14.4067	At2g42960	PREDICTED: probable receptor-like protein kinase At2g42960 [Oryza sativa Japonica Group]
LOC_OS01G44120	10	6.73333	10.7833	3.97	3.09333	-	PREDICTED: uncharacterized protein LOC4326675 [Oryza sativa Japonica Group]
LOC_OS01G44170	15	0.0266667	0.0133333	0.13	0.08	-	Os01g0632300 [Oryza sativa Japonica Group]
LOC_OS01G44220	15	5.5	4.47333	13.93	9.50667	SH2	PREDICTED: glucose-1-phosphate adenylyltransferase large subunit 1, chloroplastic/amyloplastic [Oryza sativa Japonica Group]
LOC_OS01G44390	15	5.34	3.05333	26.6133	20.4933	RL6	PREDICTED: protein RADIALIS-like 2 [Oryza sativa Japonica Group]
LOC_OS01G44970	9	5.21	7.34	4.06333	1.77667	At1g48100	PREDICTED: polygalacturonase At1g48100 isoform X1 [Oryza sativa Japonica Group]
LOC_OS01G45020	18	0.51	1.46	0.52	0.603333	PAH1	Os01g0637100 [Oryza sativa Japonica Group]
LOC_OS01G45110	4	0.513333	0.206667	0.323333	0.313333	TOGT1	PREDICTED: anthocyanin 3'-O-beta-glucosyltransferase [Oryza sativa Japonica Group]
LOC_OS01G45274	15	802.013	501.707	1671.22	1204.95	-	Os01g0639900, partial [Oryza sativa Japonica Group]
LOC_OS01G45520	4	0.463333	0.263333	0.26	0.22	SD22	S-receptor kinase S-receptor kinase-like [Oryza sativa Japonica Group]
LOC_OS01G45550	10	4.88333	8.69667	2.72	2.81333	PIN3A	PREDICTED: probable auxin efflux carrier component 3a [Oryza sativa Japonica Group]
LOC_OS01G45670	15	3.25	3.66	7.33333	5.84333	-	-
LOC_OS01G45830	7	7.51667	4.16333	10.0233	10.93	MOT2	PREDICTED: molybdate transporter 2 [Oryza sativa Japonica Group]
LOC_OS01G45840	24	0.466667	0.593333	1.06667	1.17333	PCMP-E44	Os01g0646000 [Oryza sativa Japonica Group]
LOC_OS01G45914	15	576.397	450.217	1586.53	1106.45	-	unknown [Oryza sativa Indica Group]
LOC_OS01G46040	16	0.556667	0.533333	0.84	1.06667	GTE3	PREDICTED: transcription factor GTE4 [Oryza sativa Japonica Group]
LOC_OS01G46230	24	0.336667	0.633333	1.34	1.1	PCMP-H87	Os01g0651100, partial [Oryza sativa Japonica Group]
LOC_OS01G46250	12	0.55	0.6	0.526667	0.25	Os01g0651200	lipase-like protein [Oryza sativa Japonica Group]
LOC_OS01G46260	4	0.54	0.236667	0.186667	0.196667	At5g45910	PREDICTED: GDSL esterase/lipase At1g28600 [Oryza sativa Japonica Group]
LOC_OS01G46290	10	3.17333	6.10333	1.56667	1.77	Os01g0651800	PREDICTED: phospholipase A1-II 3 [Oryza sativa Japonica Group]
LOC_OS01G46340	18	10.7367	22.86	8.73	9.38667	At4g04980	PREDICTED: protein CHUP1, chloroplastic [Oryza sativa Japonica Group]
LOC_OS01G46370	7	0.466667	0.296667	0.71	0.523333	Os01g0652300	Os01g0652300 [Oryza sativa Japonica Group]
LOC_OS01G46380	15	32.6133	40.7467	85.16	86.4	Os05g0573700	PREDICTED: ketol-acid reductoisomerase, chloroplastic-like [Oryza sativa Japonica Group]
LOC_OS01G46430	18	0.0833333	0.253333	0.0466667	0.08	mshA	PREDICTED: D-inositol 3-phosphate glycosyltransferase [Oryza sativa Japonica Group]
LOC_OS01G46570	18	26.3833	53.63	20.36	21.2167	ctps2	PREDICTED: CTP synthase [Oryza sativa Japonica Group]
LOC_OS01G46580	18	10.62	19.25	9.25	10.63	ARPC2A	PREDICTED: actin-related protein 2/3 complex subunit 2A [Oryza sativa Japonica Group]
LOC_OS01G46720	15	42.8067	32.8867	155.67	118.58	PAP14	PREDICTED: probable plastid-lipid-associated protein 14, chloroplastic [Oryza sativa Japonica Group]
LOC_OS01G46760	10	13.69	22.6167	4.82333	8.83333	Os01g0656200	PREDICTED: probable protein phosphatase 2C 8 [Oryza sativa Japonica Group]
LOC_OS01G46810	16	4.94667	5.21	7.74	10.1967	CENPF	PREDICTED: myosin-13 [Oryza sativa Japonica Group]
LOC_OS01G46870	18	0.613333	1.54667	0.326667	0.693333	CRF4	PREDICTED: pathogenesis-related genes transcriptional activator PTI6 [Oryza sativa Japonica Group]
LOC_OS01G46950	18	3.73	7.68333	2.47	2.55	YMR099C	Aldose 1-epimerase-like [Oryza sativa Japonica Group]
LOC_OS01G46970	10	9.75	18.3033	5.04	5.54333	CPRF1	PREDICTED: common plant regulatory factor 1 isoform X1 [Oryza sativa Japonica Group]
LOC_OS01G47050	12	1.7	2.24	1.84	0.946667	At3g61590	PREDICTED: F-box/kelch-repeat protein At3g61590 [Oryza sativa Japonica Group]
LOC_OS01G47070	10	45.4067	58.86	13.1933	11.7833	CHIT3	PREDICTED: acidic endochitinase [Oryza sativa Japonica Group]
LOC_OS01G47180	22	0.623333	0.98	1.00333	1.41667	WEX	PREDICTED: Werner Syndrome-like exonuclease [Oryza sativa Japonica Group]
LOC_OS01G47262	10	56.7033	72.5567	28.9433	28.8267	AMSH2	PREDICTED: AMSH-like ubiquitin thioesterase 2 isoform X2 [Oryza sativa Japonica Group]
LOC_OS01G47290	25	0.09	0.146667	0.473333	0.686667	-	Os01g0661750 [Oryza sativa Japonica Group]
LOC_OS01G47400	18	51.91	210.117	19.11	23.9033	MAN1	PREDICTED: mannan endo-1,4-beta-mannosidase 1 [Oryza sativa Japonica Group]
LOC_OS01G47450	15	9.85333	7.27	16.55	14.1467	CTPA1	Os01g0664000 [Oryza sativa Japonica Group]
LOC_OS01G47460	10	11.0567	13.8467	5.64333	6.42667	-	Magnesium transporter CorA-like family protein [Zea mays]
LOC_OS01G47470	10	10.01	9.61333	4.84333	6.81667	At2g42960	PREDICTED: probable receptor-like protein kinase At2g42960 [Oryza sativa Japonica Group]
LOC_OS01G47630	4	24.43	7.21667	8.36333	6.50667	-	PREDICTED: uncharacterized protein LOC4326862 [Oryza sativa Japonica Group]
LOC_OS01G47900	7	2.36333	0.796667	2.19333	2.03667	At5g24080	receptor protein kinase-like [Oryza sativa Japonica Group]
LOC_OS01G48020	18	0.926667	1.65	0.803333	0.89	At1g34300	Os01g0670300 [Oryza sativa Japonica Group]
LOC_OS01G48320	18	13.6267	51.3967	12.4767	16.94	ASIL2	PREDICTED: trihelix transcription factor ASIL2 [Oryza sativa Japonica Group]
LOC_OS01G48370	13	38.4	42.8867	28.2833	59.7967	TULP1	PREDICTED: tubby-like F-box protein 1 [Oryza sativa Japonica Group]
LOC_OS01G48500	15	23.21	16.81	37.78	33.2167	-	PREDICTED: proline-rich receptor-like protein kinase PERK8 [Oryza sativa Japonica Group]
LOC_OS01G48570	10	0.89	1.05667	0.516667	0.483333	At1g74360	expressed protein [Oryza sativa Japonica Group]
LOC_OS01G48610	3	2.74667	1.45333	1.64	1.24	-	unknown protein [Oryza sativa Japonica Group]
LOC_OS01G48640	4	1.39	0.426667	0.73	0.81	-	PREDICTED: uncharacterized protein LOC4325270 [Oryza sativa Japonica Group]
LOC_OS01G48740	13	0.966667	1.32667	1.14333	2.76333	nep1	Os01g0679500 [Oryza sativa Japonica Group]
LOC_OS01G48750	22	0.83	1.45	1.00667	2.13667	nep2	chloroplast nucleoid DNA binding protein-like [Oryza sativa Japonica Group]
LOC_OS01G48900	15	0.0533333	0.0633333	0.166667	0.103333	-	PREDICTED: dynamin-related protein 5A [Oryza sativa Japonica Group]
LOC_OS01G48910	10	18.2533	23.4467	9.9	10.1367	LACS4	PREDICTED: long chain acyl-CoA synthetase 4 isoform X1 [Oryza sativa Japonica Group]
LOC_OS01G48940	7	2.26667	1.46333	2.94333	2.48667	-	hypothetical protein [Oryza sativa Japonica Group]
LOC_OS01G48960	10	85.8267	98.29	38.56	41.84	Os01g0681900	PREDICTED: glutamate synthase 1 [NADH], chloroplastic isoform X1 [Oryza sativa Japonica Group]
LOC_OS01G48990	15	67.8633	50.64	109.6	92.6667	GLYK	PREDICTED: D-glycerate 3-kinase, chloroplastic isoform X1 [Oryza sativa Japonica Group]
LOC_OS01G49020	21	0.0733333	0.37	0.38	0.366667	-	-
LOC_OS01G49110	21	0.14	0.383333	0.39	0.416667	PTAR1	protein prenyltransferase alpha subunit-like [Oryza sativa Japonica Group]
LOC_OS01G49200	24	1.61	2.03667	3.8	3.71667	MAP65-3	PREDICTED: 65-kDa microtubule-associated protein 3 [Oryza sativa Japonica Group]
LOC_OS01G49210	9	7.67	7.48	5.42	3.67333	-	Os01g0686000, partial [Oryza sativa Japonica Group]
LOC_OS01G49230	4	1.85333	0.78	0.97	0.806667	-	glucosyltransferase NTGT2-like [Oryza sativa Japonica Group]
LOC_OS01G49240	15	0.01	0.02	0.31	0.403333	GT2	PREDICTED: cinnamate beta-D-glucosyltransferase [Oryza sativa Japonica Group]
LOC_OS01G49320	10	29.4333	28.5833	11.59	14.87	-	PREDICTED: acidic endochitinase [Oryza sativa Japonica Group]
LOC_OS01G49380	10	4.22333	5.49333	2.47	3.04667	CSE	PREDICTED: caffeoylshikimate esterase [Oryza sativa Japonica Group]
LOC_OS01G49430	0	0.97	0.75	0.396667	0.34	HSP70	PREDICTED: heat shock cognate 70 kDa protein-like [Oryza sativa Japonica Group]
LOC_OS01G49470	15	21.8833	20.5567	47.1467	48.0633	SPAC2F3.16	Os01g0689451 [Oryza sativa Japonica Group]
LOC_OS01G49560	10	5.35333	5.89667	2.12	2.91333	-	Os01g0690200 [Oryza sativa Japonica Group]
LOC_OS01G49640	1	0.33	0.133333	0.0533333	0.08	-	Os01g0691100, partial [Oryza sativa Japonica Group]
LOC_OS01G49670	24	9.01333	11.8567	26.46	21.86	-	cytidylyltransferase domain protein [Zea mays]
LOC_OS01G49730	7	2.78	1.30333	3.58	3.07	-	Os01g0692200, partial [Oryza sativa Japonica Group]
LOC_OS01G49740	15	13.0733	8.40333	35.03	21.25	PMI2	Os01g0692300 [Oryza sativa Japonica Group]
LOC_OS01G49880	10	0.143333	0.263333	0.05	0.0466667	-	hypothetical protein [Oryza sativa Japonica Group]
LOC_OS01G49910	3	1.20333	0.7	0.613333	0.483333	At3g47570	PREDICTED: probable LRR receptor-like serine/threonine-protein kinase At3g47570 [Oryza sativa Japonica Group]
LOC_OS01G49920	0	4.22333	2.91333	2.36333	1.85	At3g47570	Os01g0694100, partial [Oryza sativa Japonica Group]
LOC_OS01G50040	18	8.35667	13.01	6.15	8.98667	-	PREDICTED: uncharacterized protein LOC4323891 [Oryza sativa Japonica Group]
LOC_OS01G50080	0	2.56667	2.14333	1.64	1.17333	ABCB4	PREDICTED: ABC transporter B family member 4 isoform X2 [Oryza sativa Japonica Group]
LOC_OS01G50200	10	14.9833	18.36	7.83	9.70667	RhGT1	PREDICTED: UDP-glycosyltransferase 88B1 [Oryza sativa Japonica Group]
LOC_OS01G50410	10	40.4067	41.01	6.11333	15.6733	mkkA	PREDICTED: mitogen-activated protein kinase kinase kinase 2 [Oryza sativa Japonica Group]
LOC_OS01G50420	10	41.22	41.9567	10.2233	18.41	mkkA	PREDICTED: mitogen-activated protein kinase kinase kinase 3 [Oryza sativa Japonica Group]
LOC_OS01G50450	0	68.9233	45.86	38.0267	25.6567	-	PREDICTED: retinitis pigmentosa 1-like 1 protein [Setaria italica]
LOC_OS01G50460	0	30.2067	11.6167	6.04	2.99	SWEET2B	PREDICTED: bidirectional sugar transporter SWEET2b [Oryza sativa Japonica Group]
LOC_OS01G50610	1	2.12667	1.54333	0.88	1.11667	SAMT	PREDICTED: salicylate carboxymethyltransferase [Oryza sativa Japonica Group]
LOC_OS01G50616	18	3.46	7.18667	2.95	3.8	SFH6	PREDICTED: phosphatidylinositol/phosphatidylcholine transfer protein SFH6 [Oryza sativa Japonica Group]
LOC_OS01G50622	25	24.6867	32.1367	52.67	71.1067	BBD1	PREDICTED: bifunctional nuclease 1 [Oryza sativa Japonica Group]
LOC_OS01G50680	10	0.42	0.626667	0.21	0.226667	SBT5.4	PREDICTED: subtilisin-like protease SBT5.4 [Oryza sativa Japonica Group]
LOC_OS01G50700	18	0.773333	3.04	0.233333	0.363333	RAB25	PREDICTED: chaperone protein dnaJ 10 [Oryza sativa Japonica Group]
LOC_OS01G50730	15	1.21	1.29667	2.53667	2.73	PAPS2	PREDICTED: nuclear poly(A) polymerase 4 [Oryza sativa Japonica Group]
LOC_OS01G50750	12	4.42667	4.48667	4.21333	1.89667	At4g11680	PREDICTED: E3 ubiquitin-protein ligase At4g11680 [Oryza sativa Japonica Group]
LOC_OS01G50800	15	0.0566667	0.06	0.166667	0.23	-	Os05g0319000 [Oryza sativa Japonica Group]
LOC_OS01G50849	15	10.02	8.72333	18.94	13.21	-	Os01g0704400 [Oryza sativa Japonica Group]
LOC_OS01G50910	18	13.2167	58.6733	6.89333	10.2733	LEA3	PREDICTED: late embryogenesis abundant protein, group 3 [Oryza sativa Japonica Group]
LOC_OS01G51050	3	2.80333	1.13667	0.956667	0.296667	JAL19	PREDICTED: jacalin-related lectin 19 [Oryza sativa Japonica Group]
LOC_OS01G51310	18	0.276667	2.14	0.0766667	0.166667	-	Os01g0710100 [Oryza sativa Japonica Group]
LOC_OS01G51420	1	18.9733	15.5233	9.62	8.82667	CBL10	PREDICTED: calcineurin B-like protein 10 isoform X1 [Oryza sativa Japonica Group]
LOC_OS01G51570	10	57.5033	89.1	13.5367	30.3567	-	PREDICTED: glucan endo-1,3-beta-glucosidase GII [Oryza sativa Japonica Group]
LOC_OS01G51670	10	73.1	93.9933	43.9833	59.7333	-	Os02g0216300, partial [Oryza sativa Japonica Group]
LOC_OS01G51754	15	6.90333	6.36	17.1633	17.9167	AMY3	PREDICTED: alpha-amylase 3, chloroplastic [Oryza sativa Japonica Group]
LOC_OS01G51790	15	0.233333	0.213333	0.44	0.513333	PCMP-H61	Os01g0715700 [Oryza sativa Japonica Group]
LOC_OS01G51810	24	0.2	0.336667	0.76	0.89	PCMP-H12	PREDICTED: pentatricopeptide repeat-containing protein At1g08070, chloroplastic [Oryza sativa Japonica Group]
LOC_OS01G51860	15	2.14	2.3	9.06667	5.51	VDE1	PREDICTED: LOW QUALITY PROTEIN: violaxanthin de-epoxidase, chloroplastic, partial [Oryza brachyantha]
LOC_OS01G51870	10	25.8133	27.8767	8.76	11.2667	TMT1	hypothetical protein OsI_03515 [Oryza sativa Indica Group]
LOC_OS01G52100	18	1.22	2.86667	1.16333	1.09	-	PREDICTED: uncharacterized protein LOC4324694 [Oryza sativa Japonica Group]
LOC_OS01G52110	24	65.3967	95.8533	171.98	186.817	RCHY1	PREDICTED: E3 ubiquitin-protein ligase MIEL1 [Oryza sativa Japonica Group]
LOC_OS01G52140	15	0.07	0.0733333	0.39	0.243333	-	CASC3/Barentsz eIF4AIII binding [Zea mays]
LOC_OS01G52170	0	50.89	41.4167	27.5033	20.9467	HCF101	PREDICTED: fe-S cluster assembly factor HCF101, chloroplastic isoform X2 [Oryza sativa Japonica Group]
LOC_OS01G52240	7	924.173	449.577	1676.57	997.22	CAB2R	PREDICTED: chlorophyll a-b binding protein of LHCII type 1 [Oryza sativa Japonica Group]
LOC_OS01G52250	15	5.62333	4.16	11.4	9.56667	SS4	PREDICTED: probable starch synthase 4, chloroplastic/amyloplastic isoform X1 [Oryza sativa Japonica Group]
LOC_OS01G52260	10	26.0433	30.54	13.6133	15.5567	SAT1	PREDICTED: probable serine acetyltransferase 1 [Oryza sativa Japonica Group]
LOC_OS01G52320	0	0.3	0.23	0.11	0.0666667	RGA2	NBS-LRR-like protein [Oryza sativa Japonica Group]
LOC_OS01G52514	1	1.20667	0.746667	0.593333	0.506667	Os01g0723500	PREDICTED: B3 domain-containing protein Os01g0723500 [Oryza sativa Japonica Group]
LOC_OS01G52610	18	1.07	1.78667	0.763333	0.806667	Os01g0725400	PREDICTED: CASP-like protein 3A1 [Oryza sativa Japonica Group]
LOC_OS01G52680	1	0.576667	0.293333	0.196667	0.166667	MADS32	PREDICTED: MADS-box transcription factor 32 [Oryza sativa Japonica Group]
LOC_OS01G52690	18	1.15667	5.76	1.61	1.21333	PDF1	PREDICTED: DNA-directed RNA polymerase II subunit RPB1 [Oryza sativa Japonica Group]
LOC_OS01G52780	18	2.48667	4.02333	1.8	1.77333	HVA22F	HVA22-like protein f [Zea mays]
LOC_OS01G52790	10	14.7467	18.52	5.6	8.67667	CYP72A14	PREDICTED: cytochrome P450 72A14 [Oryza sativa Japonica Group]
LOC_OS01G53020	7	32.8233	17.6967	51.0733	43.11	dnaJ	PREDICTED: protein CAJ1 [Oryza sativa Japonica Group]
LOC_OS01G53090	0	26.7833	17.6833	7.40333	6.01	-	PREDICTED: pathogen-related protein-like [Oryza sativa Japonica Group]
LOC_OS01G53330	15	3.51667	1.64	10.14	8.02667	RhGT1	PREDICTED: anthocyanidin 5,3-O-glucosyltransferase [Oryza sativa Japonica Group]
LOC_OS01G53460	7	0.29	0.0466667	0.573333	0.35	RhGT1	Os01g0736300, partial [Oryza sativa Japonica Group]
LOC_OS01G53470	10	0.816667	1.39	0.28	0.363333	At1g64065	Os01g0736500, partial [Oryza sativa Japonica Group]
LOC_OS01G53570	0	0.313333	0.146667	0.08	0.0333333	ALMT9	PREDICTED: aluminum-activated malate transporter 9 [Oryza sativa Japonica Group]
LOC_OS01G53650	18	0.0866667	0.776667	0.02	0.12	Os01g0738400	PREDICTED: zinc finger CCCH domain-containing protein 10 [Oryza sativa Japonica Group]
LOC_OS01G53750	15	0.613333	0.75	1.53333	1.59667	At5g56590	PREDICTED: glucan endo-1,3-beta-glucosidase 13 [Oryza sativa Japonica Group]
LOC_OS01G53779	15	1.41667	1.09333	3.17	2.33333	-	Os01g0740300 [Oryza sativa Japonica Group]
LOC_OS01G53820	9	0.67	0.546667	0.0533333	0	-	unnamed protein product [Oryza sativa Japonica Group]
LOC_OS01G53880	13	47.9	40.2967	33.5	70.5667	IAA6	PREDICTED: auxin-responsive protein IAA6 isoform X1 [Oryza sativa Japonica Group]
LOC_OS01G53910	16	11.59	9.78333	15.6467	20.91	At4g29120	PREDICTED: probable 3-hydroxyisobutyrate dehydrogenase-like 1, mitochondrial [Oryza sativa Japonica Group]
LOC_OS01G53990	10	9.08	13.06	1.44	0.903333	PME53	PREDICTED: probable pectinesterase 53 [Oryza sativa Japonica Group]
LOC_OS01G54030	15	0.346667	0.193333	0.923333	1.02333	-	PREDICTED: NADP-dependent malic enzyme [Oryza sativa Japonica Group]
LOC_OS01G54050	4	12.2367	4.47667	5.24333	5.54667	AHP4	PREDICTED: pseudo histidine-containing phosphotransfer protein 1 isoform X1 [Oryza sativa Japonica Group]
LOC_OS01G54210	18	5.1	11.61	5.45333	5.85	GATA12	PREDICTED: GATA transcription factor 12 [Oryza sativa Japonica Group]
LOC_OS01G54270	10	0.09	0.05	0.00666667	0.00666667	CCD8B	PREDICTED: carotenoid cleavage dioxygenase 8 homolog B, chloroplastic isoform X1 [Oryza sativa Japonica Group]
LOC_OS01G54340	13	64.9333	65.3667	53.1467	133.95	-	plant-specific domain TIGR01615 family protein [Zea mays]
LOC_OS01G54350	13	10.2167	11.31	8.69333	19.0067	HT1	PREDICTED: serine/threonine-protein kinase HT1 [Oryza sativa Japonica Group]
LOC_OS01G54370	24	1.91667	3.15667	3.73	4.05	PYRC	PREDICTED: dihydroorotase, mitochondrial [Oryza sativa Japonica Group]
LOC_OS01G54380	15	0.316667	0.336667	0.67	0.663333	At2g27800	PREDICTED: pentatricopeptide repeat-containing protein At2g27800, mitochondrial [Oryza sativa Japonica Group]
LOC_OS01G54390	15	6.16667	5.43333	11.0267	9.48	-	RNA-binding S4 [Zea mays]
LOC_OS01G54420	22	0.71	1.12333	1.15667	1.50667	DRP5A	PREDICTED: dynamin-related protein 5A [Oryza sativa Japonica Group]
LOC_OS01G54450	12	0.03	0.0366667	0.296667	0	-	Os01g0748300 [Oryza sativa Japonica Group]
LOC_OS01G54470	24	0.123333	0.236667	0.916667	0.566667	At5g45670	PREDICTED: GDSL esterase/lipase At4g18970 [Oryza sativa Japonica Group]
LOC_OS01G54860	10	30.64	39.52	15.1967	14.2533	At1g06550	PREDICTED: 3-hydroxyisobutyryl-CoA hydrolase-like protein 5 [Oryza sativa Japonica Group]
LOC_OS01G55120	13	0.05	0.0566667	0.03	0.156667	-	Os01g0756000 [Oryza sativa Japonica Group]
LOC_OS01G55190	18	30.6467	66.6333	28.0333	23.0533	-	Os01g0531400 [Oryza sativa Japonica Group]
LOC_OS01G55270	24	1.10667	3.19667	15.9933	9.80333	Cacybp	PREDICTED: calcyclin-binding protein [Oryza sativa Japonica Group]
LOC_OS01G55340	18	3.68333	6.99667	2.26	2.60333	CDF1	PREDICTED: cyclic dof factor 2 [Oryza sativa Japonica Group]
LOC_OS01G55450	7	3.15	2.07	4.18333	3.09333	CIPK12	PREDICTED: CBL-interacting protein kinase 12 [Oryza sativa Japonica Group]
LOC_OS01G55570	15	72.7	55.2533	157.237	120.233	CURT1C	PREDICTED: protein CURVATURE THYLAKOID 1C, chloroplastic [Oryza sativa Japonica Group]
LOC_OS01G55670	15	6.27	3.72667	12.6867	10.0533	-	Os01g0762300, partial [Oryza sativa Japonica Group]
LOC_OS01G55690	10	0.396667	0.576667	0.11	0.146667	GLUA1	PREDICTED: glutelin type-A 1 [Oryza sativa Japonica Group]
LOC_OS01G55720	18	4.97	12.7467	6.61	6.48667	-	PREDICTED: uncharacterized protein LOC4327029 [Oryza sativa Japonica Group]
LOC_OS01G55820	18	1.91333	4.23333	2.25333	1.69667	PDCB3	PREDICTED: PLASMODESMATA CALLOSE-BINDING PROTEIN 3 [Oryza sativa Japonica Group]
LOC_OS01G55974	25	1.50333	2.26	3.48	4.46333	DCTD	PREDICTED: deoxycytidylate deaminase [Oryza sativa Japonica Group]
LOC_OS01G56010	22	0.123333	0.396667	0.27	0.57	Os01g0765400	PREDICTED: serpin-Z1 [Oryza sativa Japonica Group]
LOC_OS01G56090	24	0.163333	0.393333	0.606667	0.603333	-	ATP synthase subunit delta [Anthurium amnicola]
LOC_OS01G56160	13	0.126667	0.106667	0.146667	0.57	-	Os01g0767200 [Oryza sativa Japonica Group]
LOC_OS01G56210	13	0.0266667	0.05	0.0466667	0.27	-	Os01g0768032 [Oryza sativa Japonica Group]
LOC_OS01G56235	18	0.28	0.92	0.253333	0.223333	At4g15545	expressed protein [Oryza sativa Japonica Group]
LOC_OS01G56260	1	0.566667	0.386667	0.2	0.243333	-	HGWP repeat containing protein-like [Oryza sativa Japonica Group]
LOC_OS01G56320	21	2.06	4.13333	4.38333	3.88	SBT2.5	PREDICTED: subtilisin-like protease SBT2.2 [Oryza sativa Japonica Group]
LOC_OS01G56370	3	1.89667	1.10667	0.993333	0.633333	WSD1	Os01g0770100 [Oryza sativa Japonica Group]
LOC_OS01G56420	4	15.56	6.67667	8.54333	6.74667	COPT1	PREDICTED: copper transporter 1 [Oryza sativa Japonica Group]
LOC_OS01G56540	15	0.696667	0.75	1.46333	1.08	SUVR3	Os01g0772150 [Oryza sativa Japonica Group]
LOC_OS01G56560	18	14.2933	24.6833	9.65667	13.4333	zgc:73324	PREDICTED: coenzyme Q-binding protein COQ10 homolog, mitochondrial [Oryza sativa Japonica Group]
LOC_OS01G56630	18	9.11667	14.3167	6.98	8.86	Dym	PREDICTED: dymeclin [Oryza sativa Japonica Group]
LOC_OS01G56730	15	0.583333	0.38	1.02	0.736667	-	PREDICTED: F-box/FBD/LRR-repeat protein At1g13570 isoform X2 [Oryza sativa Japonica Group]
LOC_OS01G56740	7	0.0366667	0	0.09	0.0366667	-	Os01g0774300 [Oryza sativa Japonica Group]
LOC_OS01G56750	21	0	0.04	0.106667	0.0533333	-	Os01g0774300 [Oryza sativa Japonica Group]
LOC_OS01G56810	10	8.23	10.2967	1.09667	3.05	CKX5	PREDICTED: cytokinin dehydrogenase 5 isoform X1 [Oryza sativa Japonica Group]
LOC_OS01G56850	13	4.72333	5.21	4.5	9.38667	-	Os01g0774100 [Oryza sativa Japonica Group]
LOC_OS01G56860	10	7.74	9.90667	4.89667	5.77667	WDR13	PREDICTED: WD repeat-containing protein 13 [Oryza sativa Japonica Group]
LOC_OS01G56990	15	2.17667	2.05667	5.40333	4.14333	UVR8	PREDICTED: ultraviolet-B receptor UVR8 isoform X3 [Oryza sativa Japonica Group]
LOC_OS01G57030	12	1.08333	1.18333	0.703333	0.146667	-	Os01g0778300 [Oryza sativa Japonica Group]
LOC_OS01G57050	9	2.73	3.27333	1.96333	0.673333	-	PREDICTED: uncharacterized protein LOC9270584 [Oryza sativa Japonica Group]
LOC_OS01G57073	18	17.7233	28.0833	11.72	14.73	PXM16	PREDICTED: zinc-metallopeptidase, peroxisomal [Oryza sativa Japonica Group]
LOC_OS01G57082	15	1.63	1.15667	4.66667	4.12333	PXM16	Os01g0779100 [Oryza sativa Japonica Group]
LOC_OS01G57250	15	27.2433	29.95	57.0333	46.8133	-	PREDICTED: dirigent protein 10 [Oryza sativa Japonica Group]
LOC_OS01G57350	13	16.0867	16.3967	18.45	37.8867	SPHK2	PREDICTED: sphingosine kinase 2 isoform X1 [Oryza sativa Japonica Group]
LOC_OS01G57370	18	0.0833333	0.2	0.0666667	0.06	CNGC4	PREDICTED: cyclic nucleotide-gated ion channel 4 [Oryza sativa Japonica Group]
LOC_OS01G57410	15	5.4	5.06333	12.2	8.54	At1g09900	PREDICTED: pentatricopeptide repeat-containing protein At1g09900 [Oryza sativa Japonica Group]
LOC_OS01G57420	10	34.0333	76.6	13.3333	20.0933	DGK5	PREDICTED: diacylglycerol kinase 5 isoform X1 [Oryza sativa Japonica Group]
LOC_OS01G57440	18	0.57	1.45667	0.443333	0.54	DCLRE1B	DNA cross-link repair 1B-like protein [Oryza sativa Japonica Group]
LOC_OS01G57450	10	18.5333	25.6667	12.0467	12.6067	-	universal stress protein PHOS32-like [Aegilops tauschii subsp. tauschii] [Aegilops tauschii]
LOC_OS01G57470	10	0.633333	2.76333	0	0	PBP1	PREDICTED: calcium-binding protein PBP1 [Oryza sativa Japonica Group]
LOC_OS01G57510	18	0.14	0.296667	0.156667	0.13	SD18	PREDICTED: receptor-like serine/threonine-protein kinase SD1-8 [Oryza sativa Japonica Group]
LOC_OS01G57580	7	1.49667	0.683333	1.38667	1.42667	BHLH123	PREDICTED: transcription factor bHLH123 [Oryza sativa Japonica Group]
LOC_OS01G57650	18	3.16333	7.55667	2.96667	3.6	-	MRP interacting 1 [Zea mays]
LOC_OS01G57700	9	0.826667	0.78	0.346667	0.226667	-	Os01g0786700 [Oryza sativa Japonica Group]
LOC_OS01G57735	21	0.07	0.303333	0.15	0.186667	-	Os01g0787300 [Oryza sativa Japonica Group]
LOC_OS01G57740	18	20.28	35.76	12.54	14.7467	-	Os01g0787400, partial [Oryza sativa Japonica Group]
LOC_OS01G57840	18	3.61667	10.89	4.02	3.98333	-	unnamed protein product [Oryza sativa Japonica Group]
LOC_OS01G57854	10	10.2167	14.9267	3.77333	3.64667	PME2.1	PREDICTED: pectinesterase [Oryza sativa Japonica Group]
LOC_OS01G57946	18	0	0.173333	0	0	rpoA	Chloroplast RNA polymerase alpha chain [Oryza sativa Japonica Group]
LOC_OS01G58049	15	6.14	5.59	12.4633	12.76	ycf4	photosystem I assembly protein ycf4 (chloroplast) [Oryza australiensis]
LOC_OS01G58100	10	0.683333	0.646667	0.03	0.0233333	-	PREDICTED: aureusidin synthase [Oryza sativa Japonica Group]
LOC_OS01G58130	18	7.59	22.5167	4.78667	9.75	-	PREDICTED: uncharacterized protein LOC4324132 [Oryza sativa Japonica Group]
LOC_OS01G58140	10	51.3667	57.2467	28.4167	31.9833	-	PREDICTED: uncharacterized protein LOC4324133 [Oryza sativa Japonica Group]
LOC_OS01G58150	18	23.08	62.47	8.75333	17.99	-	Os01g0794100, partial [Oryza sativa Japonica Group]
LOC_OS01G58194	10	7.16333	8.67333	3.81	3.48333	Os01g0794400	PREDICTED: probable nucleoredoxin 2 isoform X1 [Oryza sativa Japonica Group]
LOC_OS01G58240	9	2.20667	2.59667	1.39667	0.916667	SBT3.5	PREDICTED: subtilisin-like protease SBT3.5 isoform X1 [Oryza sativa Japonica Group]
LOC_OS01G58290	15	3.55333	3.01333	7.85	6.25333	SBT3.5	PREDICTED: subtilisin-like protease SBT3.5 [Oryza sativa Japonica Group]
LOC_OS01G58444	9	3.64	4.02667	2.60667	1.82	-	Os01g0797900 [Oryza sativa Japonica Group]
LOC_OS01G58610	18	0.0666667	0.303333	0.1	0.1	-	Os01g0800266 [Oryza sativa Japonica Group]
LOC_OS01G58620	10	20.0567	26.3533	7.52333	10.5467	-	PREDICTED: uncharacterized protein LOC4327955 [Oryza sativa Japonica Group]
LOC_OS01G58630	15	0.546667	0.5	1.09	0.923333	PCMP-E57	PREDICTED: pentatricopeptide repeat-containing protein At1g33350 [Oryza sativa Japonica Group]
LOC_OS01G58760	7	0.986667	0.686667	1.41	1.07667	-	Basic leucine zipper 23, partial [Dichanthelium oligosanthes]
LOC_OS01G58800	18	3.19667	8.22333	1.77667	3.6	-	PREDICTED: WAS/WASL-interacting protein family member 3-like [Setaria italica]
LOC_OS01G58910	7	4.67	0.803333	6.44667	4.37667	At5g07050	PREDICTED: WAT1-related protein At5g07050 [Oryza sativa Japonica Group]
LOC_OS01G59000	15	2.74667	2.1	4.98333	4.58	CYP94A1	PREDICTED: cytochrome P450 94B3 [Oryza sativa Japonica Group]
LOC_OS01G59050	7	0.98	0.27	0.956667	0.863333	CYP94A1	PREDICTED: cytochrome P450 94B3-like [Oryza brachyantha]
LOC_OS01G59080	15	169.01	130.657	279.327	217.863	-	PREDICTED: uncharacterized protein LOC4327543 [Oryza sativa Japonica Group]
LOC_OS01G59090	7	62.4167	34.3033	78.5967	83.69	PPD6	PREDICTED: psbP domain-containing protein 6, chloroplastic [Oryza sativa Japonica Group]
LOC_OS01G59120	21	3.04	5.59333	5.98667	6.83333	CYCB1-1	PREDICTED: cyclin-B1-1 isoform X1 [Oryza sativa Japonica Group]
LOC_OS01G59200	18	0.106667	0.356667	0.13	0.0833333	MIZ1	Os01g0806400, partial [Oryza sativa Japonica Group]
LOC_OS01G59350	15	6.27667	4.47333	13.3733	14.9967	-	PREDICTED: transcription factor HBP-1b(c1) [Oryza sativa Japonica Group]
LOC_OS01G59550	7	0.896667	0.646667	1.36333	1.03667	At1g51810	PREDICTED: probable LRR receptor-like serine/threonine-protein kinase At1g51810 [Oryza sativa Japonica Group]
LOC_OS01G59730	0	4.44667	3.24667	2.41	2.06333	RPL30	PREDICTED: 60S ribosomal protein L30 [Oryza sativa Japonica Group]
LOC_OS01G59750	15	2.71	1.84	5.62333	5.07333	ZBP14	PREDICTED: 14 kDa zinc-binding protein isoform X2 [Oryza sativa Japonica Group]
LOC_OS01G59760	15	2.22333	2.40333	6.28	3.95667	DPBF3	PREDICTED: ABSCISIC ACID-INSENSITIVE 5-like protein 2 [Oryza sativa Japonica Group]
LOC_OS01G59780	9	0.28	0.2	0.0166667	0	WRI1	P0432B10.13 [Oryza sativa Japonica Group]
LOC_OS01G59970	3	33.88	19.5767	17.6967	10.0433	-	PREDICTED: uncharacterized protein LOC4327481 [Oryza sativa Japonica Group]
LOC_OS01G60000	24	0.37	0.46	0.716667	0.753333	PCMP-E28	Pentatricopeptide repeat-containing protein mitochondrial [Zea mays]
LOC_OS01G60010	25	0.48	0.843333	1.2	1.56667	At5g15010	PREDICTED: pentatricopeptide repeat-containing protein At5g15010, mitochondrial [Oryza sativa Japonica Group]
LOC_OS01G60250	21	0.496667	1.17333	1.07667	1.08667	PCMP-E31	PREDICTED: pentatricopeptide repeat-containing protein At3g14730 [Oryza sativa Japonica Group]
LOC_OS01G60280	10	32.79	26.5067	13.68	15	At1g06840	PREDICTED: probable LRR receptor-like serine/threonine-protein kinase At1g06840 isoform X2 [Oryza sativa Japonica Group]
LOC_OS01G60309	10	19.52	29.0933	12.5233	13.64	-	PREDICTED: mucin-5AC-like [Oryza brachyantha]
LOC_OS01G60420	10	36.5333	30.3467	12.62	18.9233	Y-1	Os01g0819700, partial [Oryza sativa Japonica Group]
LOC_OS01G60430	7	0.753333	0.436667	0.926667	0.786667	PCMP-H34	pentatricopeptide repeat-containing protein [Hordeum vulgare subsp. vulgare] [Hordeum vulgare]
LOC_OS01G60670	21	1.68	3.26667	3.55	2.74333	IRK	PREDICTED: probable LRR receptor-like serine/threonine-protein kinase IRK [Oryza sativa Japonica Group]
LOC_OS01G60850	15	0.883333	0.486667	6.73	3.56667	-	PREDICTED: IRK-interacting protein, partial [Phoenix dactylifera]
LOC_OS01G60900	21	0.553333	1.99333	1.04333	1.44	EPFL6	PREDICTED: EPIDERMAL PATTERNING FACTOR-like protein 8 isoform X2 [Oryza sativa Japonica Group]
LOC_OS01G60930	10	8.95667	9.81333	4.2	4.97667	-	CBL-interacting serine/threonine-protein kinase 10 [Zea mays]
LOC_OS01G60940	10	2.16	2.65333	0.88	1.17333	-	PREDICTED: uncharacterized protein LOC4327580 [Oryza sativa Japonica Group]
LOC_OS01G60960	10	1.63	1.91333	0.89	0.83	LBD13	PREDICTED: LOB domain-containing protein 15 [Oryza sativa Japonica Group]
LOC_OS01G61044	13	9.33	12.45	10.0667	20.9767	slc38a6	PREDICTED: probable sodium-coupled neutral amino acid transporter 6 isoform X1 [Oryza sativa Japonica Group]
LOC_OS01G61070	10	5.82667	6.10333	1.47333	1.05333	ATX1	PREDICTED: copper transport protein ATX1 [Oryza sativa Japonica Group]
LOC_OS01G61120	7	28.58	12.1367	18.8133	21.0833	RER5	Os01g0826900, partial [Oryza sativa Japonica Group]
LOC_OS01G61160	10	9.50333	10.0067	4.99	4.91333	LAC3	PREDICTED: laccase-3 [Oryza sativa Japonica Group]
LOC_OS01G61190	9	6.03	5.51667	4.04	2.88333	EXO70B1	leucine zipper protein-like [Oryza sativa Japonica Group]
LOC_OS01G61200	3	2.38	1.08333	1.22667	0.556667	At1g58430	PREDICTED: GDSL esterase/lipase At1g58430 [Oryza sativa Japonica Group]
LOC_OS01G61250	15	0.453333	0.573333	1.20333	1.20333	At2g40280	PREDICTED: probable methyltransferase PMT23 [Oryza sativa Japonica Group]
LOC_OS01G61310	3	0.54	0.15	0.293333	0.06	G1L7	PREDICTED: protein G1-like7 [Oryza sativa Japonica Group]
LOC_OS01G61370	10	3.89333	5.14333	1.11667	1.27667	-	Os05g0470900 [Oryza sativa Japonica Group]
LOC_OS01G61500	10	63.24	65.3267	26.75	36.5167	BAG4	PREDICTED: BAG family molecular chaperone regulator 4 [Oryza sativa Japonica Group]
LOC_OS01G61570	15	0.976667	0.79	1.92	1.77	At2g40250	PREDICTED: GDSL esterase/lipase At2g40250 [Oryza sativa Japonica Group]
LOC_OS01G61610	10	5.13333	8.19667	0.11	0.886667	SRG1	PREDICTED: flavonol synthase/flavanone 3-hydroxylase [Oryza sativa Japonica Group]
LOC_OS01G61630	7	5.05667	3.35	7.30333	5.71667	At5g39980	PREDICTED: pentatricopeptide repeat-containing protein At5g39980, chloroplastic [Oryza sativa Japonica Group]
LOC_OS01G61940	18	2.67333	4.13667	2.06667	2.10667	ABCG1	PREDICTED: ABC transporter G family member 6 [Oryza sativa Japonica Group]
LOC_OS01G62010	9	3.76333	4.44333	2.17	1.29667	CSE	PREDICTED: caffeoylshikimate esterase [Oryza sativa Japonica Group]
LOC_OS01G62060	7	49.22	20.1667	59.0833	50.9767	-	GRMZM2G108723 [Zea mays]
LOC_OS01G62220	15	0.116667	0.0566667	0.34	0.3	PCMP-E102	PREDICTED: pentatricopeptide repeat-containing protein At5g42450, mitochondrial [Oryza sativa Japonica Group]
LOC_OS01G62244	10	107.917	92.1033	43.4733	50.15	UBC7	PREDICTED: ubiquitin-conjugating enzyme E2 7 [Oryza sativa Japonica Group]
LOC_OS01G62260	18	19.0133	60.32	20.9767	20.6767	-	PREDICTED: osmotin-like protein [Oryza sativa Japonica Group]
LOC_OS01G62290	15	1.39667	1.9	7.9	4.29333	HSP70	PREDICTED: probable mediator of RNA polymerase II transcription subunit 37c [Oryza sativa Japonica Group]
LOC_OS01G62380	22	2.11667	2.63	3.01667	4.98	FLA4	endosperm specific protein-like [Oryza sativa Japonica Group]
LOC_OS01G62460	13	50.1533	47.2333	36.71	79.9933	SCL9	PREDICTED: scarecrow-like protein 9 isoform X1 [Oryza sativa Japonica Group]
LOC_OS01G62480	1	17.7633	11.6967	5.55667	4.73667	LAC4	PREDICTED: laccase-4 [Oryza sativa Japonica Group]
LOC_OS01G62490	9	16.9467	19.3867	11.4467	8.46	LAC12	PREDICTED: laccase-12/13-like [Oryza sativa Japonica Group]
LOC_OS01G62514	7	1.25667	0.496667	1.3	0.876667	WRKY49	Os01g0842801 [Oryza sativa Japonica Group]
LOC_OS01G62584	10	1.81667	5.63333	0.353333	0.666667	-	Os07g0423700, partial [Oryza sativa Japonica Group]
LOC_OS01G62600	15	0.0366667	0.0366667	0.16	0.0966667	LAC4	Os01g0843800 [Oryza sativa Japonica Group]
LOC_OS01G62605	24	0	0.0266667	0.06	0.203333	-	ROTUNDIFOLIA like 8 [Zea mays]
LOC_OS01G62670	10	18.2833	26.5533	9.13333	13.6067	-	avr9/Cf-9 rapidly elicited protein 137 [Zea mays]
LOC_OS01G62760	18	117.11	392.893	38.8667	90.1133	Os01g0846300	PREDICTED: probable protein phosphatase 2C 9 [Oryza sativa Japonica Group]
LOC_OS01G62770	10	1.56333	1.54667	0.25	0.326667	-	Os01g0846400 [Oryza sativa Japonica Group]
LOC_OS01G62810	0	4.55667	3.95	2.34333	1.90667	UVR8	PREDICTED: ultraviolet-B receptor UVR8 isoform X1 [Oryza sativa Japonica Group]
LOC_OS01G62850	10	12.2933	14.0767	6.92333	8.05667	Os01g0847300	PREDICTED: CASP-like protein 5B1 [Oryza sativa Japonica Group]
LOC_OS01G62870	10	13.58	20.2867	7.34333	6.32667	AKR4C10	PREDICTED: aldo-keto reductase family 4 member C10 [Oryza sativa Japonica Group]
LOC_OS01G62900	24	3.38667	6.00667	9.78	8.65	P5CS	PREDICTED: delta-1-pyrroline-5-carboxylate synthase-like [Oryza sativa Japonica Group]
LOC_OS01G62980	15	19.4333	20.4967	55.2833	41.38	-	Os01g0849000, partial [Oryza sativa Japonica Group]
LOC_OS01G63270	15	41.6867	32.0633	68.33	59.6133	-	PREDICTED: alpha-glucan phosphorylase, H isozyme [Oryza sativa Japonica Group]
LOC_OS01G63310	25	0.496667	0.76	1.04	1.42333	At3g09070	Os01g0852400 [Oryza sativa Japonica Group]
LOC_OS01G63400	15	1.74	1.96667	3.68667	3.78667	At3g09060	PREDICTED: pentatricopeptide repeat-containing protein At3g09060 [Oryza sativa Japonica Group]
LOC_OS01G63444	21	0.4	0.966667	1.11333	1.07667	-	Os01g0853600, partial [Oryza sativa Japonica Group]
LOC_OS01G63480	1	7.66667	3.92667	2.33667	2.82	At3g50280	PREDICTED: uncharacterized acetyltransferase At3g50280 [Oryza sativa Japonica Group]
LOC_OS01G63540	10	3.39667	4.47	2.23667	1.84333	CYP86A1	PREDICTED: cytochrome P450 86A1 [Oryza sativa Japonica Group]
LOC_OS01G63790	25	2.80667	3.64333	4.65667	5.72333	-	hypothetical protein OsI_04487 [Oryza sativa Indica Group]
LOC_OS01G63854	10	23.8233	19.2667	7.87667	8.39333	GAT1	PREDICTED: GABA transporter 1 [Oryza sativa Japonica Group]
LOC_OS01G63870	15	3.58667	2.72333	13.17	11.0767	NAT12	PREDICTED: nucleobase-ascorbate transporter 12 [Oryza sativa Japonica Group]
LOC_OS01G63880	10	9.54	15.4567	3.30667	2.98667	-	H0811D08.6 [Oryza sativa Indica Group]
LOC_OS01G63990	15	24.3433	17.69	38.36	29.7967	-	catalytic/ hydrolase [Zea mays]
LOC_OS01G64000	18	0.32	0.756667	0.14	0.223333	ABI5	PREDICTED: ABSCISIC ACID-INSENSITIVE 5-like protein 7 [Oryza sativa Japonica Group]
LOC_OS01G64100	10	2.55333	3.59667	0.866667	0.836667	CHIT3	PREDICTED: acidic endochitinase [Oryza sativa Japonica Group]
LOC_OS01G64290	13	1.67667	1.68667	0.926667	3.91667	-	Os01g0862500, partial [Oryza sativa Japonica Group]
LOC_OS01G64300	22	2.22333	3.61	3.57333	5.17	-	PREDICTED: rab-like protein 6 isoform X2 [Oryza sativa Japonica Group]
LOC_OS01G64410	10	5.27333	8.33	1.78333	2.29333	OFP13	PREDICTED: transcription repressor OFP13 [Oryza sativa Japonica Group]
LOC_OS01G64430	15	0.67	0.683333	1.74	1.49667	OFP6	PREDICTED: transcription repressor OFP8 [Oryza sativa Japonica Group]
LOC_OS01G64450	18	0.516667	1.16667	0.213333	0.446667	YLS9	PREDICTED: protein YLS9 [Oryza sativa Japonica Group]
LOC_OS01G64540	16	3.54333	3.4	6.44333	11.0933	UGT91C1	anthocyanidin 3-O-glucosyltransferase [Zea mays]
LOC_OS01G64570	10	2.58667	1.85	0.4	0.786667	PUB23	PREDICTED: E3 ubiquitin-protein ligase PUB23 [Oryza sativa Japonica Group]
LOC_OS01G64590	0	0.92	0.56	0.223333	0.08	DOF3.5	zinc finger protein-like [Oryza sativa Japonica Group]
LOC_OS01G64620	1	1.74333	1.08333	0.433333	0.4	ATL72	PREDICTED: RING-H2 finger protein ATL72 [Oryza sativa Japonica Group]
LOC_OS01G64640	24	24.6933	38.32	52.45	52.51	B34	PREDICTED: histone H3.2 [Musa acuminata subsp. malaccensis] [Musa acuminata]
LOC_OS01G64660	7	87.1667	45.1067	105.473	82.5467	Os01g0866400	PREDICTED: fructose-1,6-bisphosphatase, cytosolic [Oryza sativa Japonica Group]
LOC_OS01G64670	18	0.77	1.45667	0.473333	0.523333	IPP	PREDICTED: soluble inorganic pyrophosphatase [Oryza sativa Japonica Group]
LOC_OS01G64720	15	6.19667	7.33	12.3433	12.43	-	PREDICTED: uncharacterized protein LOC4325077 [Oryza sativa Japonica Group]
LOC_OS01G64730	10	46.28	71.81	28.26	33.88	GBF4	PREDICTED: G-box-binding factor 4 [Oryza sativa Japonica Group]
LOC_OS01G64820	15	0.566667	0.613333	1.30333	1.49333	Os01g0868300	PREDICTED: DNA polymerase alpha catalytic subunit [Oryza sativa Japonica Group]
LOC_OS01G64860	10	53.65	47.9867	17.4333	15.0033	SBT1.7	PREDICTED: LOW QUALITY PROTEIN: subtilisin-like protease SBT1.9 [Oryza brachyantha]
LOC_OS01G64870	15	17.1833	18.4	36.3433	30.24	-	PREDICTED: uncharacterized protein LOC4324926 [Oryza sativa Japonica Group]
LOC_OS01G64890	7	5.29333	3.38333	7.85	6.89667	MRS2-E	PREDICTED: magnesium transporter MRS2-E [Oryza sativa Japonica Group]
LOC_OS01G64900	24	0.13	0.283333	0.45	0.436667	PDS5A	PREDICTED: sister chromatid cohesion protein PDS5 homolog A [Oryza sativa Japonica Group]
LOC_OS01G64990	15	0.766667	0.616667	1.75333	1.35	XRCC2	PREDICTED: phosphatidylinositol glycan anchor biosynthesis class U protein-like [Oryza sativa Japonica Group]
LOC_OS01G65060	12	0.0966667	0.146667	0.11	0.02	At2g19130	Os01g0871000, partial [Oryza sativa Japonica Group]
LOC_OS01G65080	7	237.593	117.363	403.603	306.723	Os01g0871200	PREDICTED: zinc finger protein STOP1 homolog [Oryza sativa Japonica Group]
LOC_OS01G65110	7	4.94	2.29333	9.63	5.54667	NPF5.10	OSJNBb0008G24.12 [Oryza sativa Japonica Group]
LOC_OS01G65130	7	4.53333	2.3	4.37667	5.04667	NPF5.15	peptide transporter-like protein [Oryza sativa Japonica Group]
LOC_OS01G65260	7	13.2567	5.71	26.2967	17.1067	ASE1	PREDICTED: amidophosphoribosyltransferase, chloroplastic [Oryza sativa Japonica Group]
LOC_OS01G65370	1	66.9033	52.92	30.9667	35.3267	MYB308	PREDICTED: myb-related protein 308 [Oryza sativa Japonica Group]
LOC_OS01G65420	16	1.04667	0.923333	2.37	3.54	-	PREDICTED: uncharacterized protein LOC4324774 [Oryza sativa Japonica Group]
LOC_OS01G65500	10	0.233333	0.203333	0.0833333	0.0666667	CLC-C	PREDICTED: chloride channel protein CLC-c [Oryza sativa Japonica Group]
LOC_OS01G65520	10	23.5067	28.3933	12.1833	15.5733	sun2	Os01g0876400, partial [Oryza sativa Japonica Group]
LOC_OS01G65560	24	2.40333	3.29	5.99	4.86333	-	SnRK1-interacting protein 1 [Zea mays]
LOC_OS01G65690	10	482.2	469.223	173.783	184.377	DODA1	PREDICTED: extradiol ring-cleavage dioxygenase [Oryza sativa Japonica Group]
LOC_OS01G65840	15	0.0833333	0.0766667	0.513333	0.37	PCMP-E29	PREDICTED: pentatricopeptide repeat-containing protein At3g21470 [Oryza sativa Japonica Group]
LOC_OS01G65880	4	148.417	70.6667	87.4433	83.2667	SWEET1A	PREDICTED: bidirectional sugar transporter SWEET1a [Oryza sativa Japonica Group]
LOC_OS01G65902	15	6.83667	6.15333	14.8833	13.6733	petA	cytochrome f (chloroplast) [Oryza sativa Japonica Group]
LOC_OS01G65904	15	11.1767	10.1733	22.9	18.34	-	unknown protein [Oryza sativa Japonica Group]
LOC_OS01G65940	15	1.7	1.18333	2.46	2.22333	PERK15	PREDICTED: inactive protein kinase SELMODRAFT_444075 isoform X1 [Oryza sativa Japonica Group]
LOC_OS01G65950	10	0.67	1.47667	0.0533333	0.12	ACOT13	acyl-coenzyme A thioesterase 13-like [Aegilops tauschii subsp. tauschii] [Aegilops tauschii]
LOC_OS01G65970	7	0.343333	0.12	0.53	0.343333	PAN	Os01g0882200, partial [Oryza sativa Japonica Group]
LOC_OS01G65992	22	0.576667	2.05667	1.13667	2.55333	-	Os01g0882400, partial [Oryza sativa Japonica Group]
LOC_OS01G66040	15	0.23	0.183333	0.46	0.52	PRK3	receptor kinase-like protein [Oryza sativa Japonica Group]
LOC_OS01G66100	12	5.16667	3.54	4.64	2.09667	20ox2	PREDICTED: gibberellin 20 oxidase 2 [Oryza sativa Japonica Group]
LOC_OS01G66160	22	0.726667	1.39667	1.16333	2.04	PCMP-H44	Os01g0884800 [Oryza sativa Japonica Group]
LOC_OS01G66190	13	20.6	18.03	17.36	35.6933	-	Os01g0885200, partial [Oryza sativa Japonica Group]
LOC_OS01G66240	10	11.7867	11.34	5.53333	7.05	SPAC22H12.03	PREDICTED: abhydrolase domain-containing protein C22H12.03 [Oryza sativa Japonica Group]
LOC_OS01G66250	10	0.366667	0.403333	0.136667	0.146667	At5g24080	PREDICTED: putative receptor protein kinase ZmPK1 [Oryza sativa Japonica Group]
LOC_OS01G66500	15	15.04	13.3333	32.2967	26.9367	At1g74260	PREDICTED: probable phosphoribosylformylglycinamidine synthase, chloroplastic/mitochondrial isoform X1 [Oryza sativa Japonica Group]
LOC_OS01G66510	10	5.80667	9.24667	3.45	3.51333	MLO1	PREDICTED: MLO-like protein 1 [Oryza sativa Japonica Group]
LOC_OS01G66530	10	17.62	23.6	2.57333	4.20333	-	PREDICTED: protein AUXIN-REGULATED GENE INVOLVED IN ORGAN SIZE [Oryza sativa Japonica Group]
LOC_OS01G66544	12	0.256667	0.36	0.226667	0	-	Os01g0888850 [Oryza sativa Japonica Group]
LOC_OS01G66590	10	11.55	19.2667	5.39	6.67	LBD6	PREDICTED: LOB domain-containing protein 6 [Oryza sativa Japonica Group]
LOC_OS01G66610	15	14.78	10.5533	23.3767	17.4933	At2g19130	PREDICTED: G-type lectin S-receptor-like serine/threonine-protein kinase At2g19130 [Oryza sativa Japonica Group]
LOC_OS01G66690	7	0.493333	0.28	0.843333	0.683333	ZIP4	PREDICTED: TPR repeat-containing protein ZIP4 [Oryza sativa Japonica Group]
LOC_OS01G66700	21	0.18	0.533333	0.62	0.453333	HEXO3	PREDICTED: beta-hexosaminidase 3 [Oryza sativa Japonica Group]
LOC_OS01G66710	1	0.573333	0.303333	0.216667	0.206667	-	PREDICTED: probable rhamnogalacturonase B [Oryza sativa Japonica Group]
LOC_OS01G66730	16	0.11	0.0833333	0.173333	0.28	Exosc3	Exosome complex exonuclease RRP40 [Zea mays]
LOC_OS01G66740	1	0.433333	0.27	0.0933333	0.08	At5g48380	PREDICTED: probably inactive leucine-rich repeat receptor-like protein kinase At5g48380 [Oryza sativa Japonica Group]
LOC_OS01G66820	10	2.10667	1.97667	0.49	0.713333	At5g48380	PREDICTED: probably inactive leucine-rich repeat receptor-like protein kinase At5g48380 isoform X1 [Oryza sativa Japonica Group]
LOC_OS01G66830	24	3.02333	4.42	7.81333	6.64333	PAE5	PREDICTED: pectin acetylesterase 6 isoform X1 [Oryza sativa Japonica Group]
LOC_OS01G66840	10	3.93667	12.8133	0.963333	1.33667	PAE5	PREDICTED: pectin acetylesterase 5 [Oryza sativa Japonica Group]
LOC_OS01G66850	4	25.6933	12.6167	14.4367	12.5833	PAE6	PREDICTED: pectin acetylesterase 6 isoform X1 [Oryza sativa Japonica Group]
LOC_OS01G66890	18	9.66	34.3767	10.0267	11.3633	BT4	PREDICTED: BTB/POZ and TAZ domain-containing protein 3 [Oryza sativa Japonica Group]
LOC_OS01G66980	15	35.8467	29.0267	83.6267	62.4967	tig	Trigger factor [Zea mays]
LOC_OS01G67010	10	0.746667	0.51	0.02	0.04	At3g07570	PREDICTED: cytochrome b561 and DOMON domain-containing protein At3g07570 [Oryza sativa Japonica Group]
LOC_OS01G67030	10	0.416667	0.5	0.0133333	0.0133333	At3g07570	P0696G06.19 [Oryza sativa Japonica Group]
LOC_OS01G67100	15	0.446667	0.28	1.27	1.74667	FSM	Os01g0896300 [Oryza sativa Japonica Group]
LOC_OS01G67110	15	2.38	2.87333	6.13	4.87333	-	PREDICTED: uncharacterized protein LOC4325096 [Oryza sativa Japonica Group]
LOC_OS01G67120	7	97.4733	56.3867	157.457	119.713	CAS	Os01g0896500 [Oryza sativa Japonica Group]
LOC_OS01G67240	12	10.1933	9.02333	11.25	5.47667	FH1	PREDICTED: formin-like protein 1 [Oryza sativa Japonica Group]
LOC_OS01G67390	10	4.56667	4.10667	1.33	1.70333	-	PREDICTED: extensin-1 [Oryza sativa Japonica Group]
LOC_OS01G67480	10	162.647	154.623	42.2	82.5	BHLH128	PREDICTED: transcription factor bHLH128 [Oryza sativa Japonica Group]
LOC_OS01G67540	18	6.72	16.8267	3.15333	6.24333	4CLL6	Os01g0901600 [Oryza sativa Japonica Group]
LOC_OS01G67570	15	17.94	21.1	47.1867	39.0533	PTAC10	B1065G12.12 [Oryza sativa Japonica Group]
LOC_OS01G67740	24	0.85	1.21333	2.36333	2.63333	SMC2-1	PREDICTED: structural maintenance of chromosomes protein 2-1 [Oryza sativa Japonica Group]
LOC_OS01G67810	13	18.3533	13.09	13.27	30.44	EXO70A1	PREDICTED: exocyst complex component EXO70A1-like [Oryza brachyantha]
LOC_OS01G68050	3	10.6267	4.42	7.50333	2.67667	PROT1	PREDICTED: proline transporter 1 [Oryza sativa Japonica Group]
LOC_OS01G68090	10	0.196667	0.293333	0.113333	0.0866667	-	Late embryogenesis abundant (LEA) hydroxyproline-rich glycoprotein family [Zea mays]
LOC_OS01G68130	3	0.19	0.1	0.0966667	0.0533333	PRUNE	Os01g0909300 [Oryza sativa Japonica Group]
LOC_OS01G68260	10	0.633333	0.846667	0.413333	0.476667	-	PREDICTED: LOC100284062 isoform X1 [Zea mays]
LOC_OS01G68269	7	32.6033	14.9433	69.8733	55.1933	-	-
LOC_OS01G68450	7	49.9633	26.2333	94.7733	57.7867	-	AT1G65230-like protein, partial [Panicum virgatum]
LOC_OS01G68490	22	0.276667	0.413333	0.41	0.82	PCMP-E27	PREDICTED: pentatricopeptide repeat-containing protein At3g29230 [Oryza sativa Japonica Group]
LOC_OS01G68500	10	11.9133	15.1567	7.5	7.49	-	POT family domain containing protein, expressed [Triticum aestivum]
LOC_OS01G68540	10	0.916667	1.36667	0.526667	0.666667	GDI1	PREDICTED: rho GDP-dissociation inhibitor 1 [Oryza sativa Japonica Group]
LOC_OS01G68545	15	1.75667	1.66667	4.56667	4.13333	-	-
LOC_OS01G68570	18	3.55667	16.9467	3.30333	4.43	-	PREDICTED: uncharacterized protein LOC4324341 [Oryza sativa Japonica Group]
LOC_OS01G68580	10	0.153333	0.503333	0	0	-	male-cone protein 1-like [Aegilops tauschii subsp. tauschii] [Aegilops tauschii]
LOC_OS01G68589	10	23.7433	25.9533	4.67333	3.41667	-	male-cone protein 1-like [Aegilops tauschii subsp. tauschii] [Aegilops tauschii]
LOC_OS01G68620	10	0.196667	0.146667	0.02	0.02	SPPL3	PREDICTED: signal peptide peptidase-like 3 [Oryza sativa Japonica Group]
LOC_OS01G68720	10	8.03333	7.7	2.65667	2.92	-	PREDICTED: keratin, type I cytoskeletal 9 [Oryza sativa Japonica Group]
LOC_OS01G68730	1	3.72	1.98	1.26667	1.40667	-	PREDICTED: stress protein DDR48 [Oryza sativa Japonica Group]
LOC_OS01G68740	1	10.3567	5.57	2.66333	3.23667	-	PREDICTED: glycine-rich cell wall structural protein 2-like [Oryza sativa Japonica Group]
LOC_OS01G68770	10	148.007	202.36	98.1333	103.517	SBP1	PREDICTED: selenium-binding protein 1 [Oryza sativa Japonica Group]
LOC_OS01G68840	24	3.15	4.03667	6.81	6.06	-	PREDICTED: IAA-amino acid hydrolase ILR1-like 6 [Oryza sativa Japonica Group]
LOC_OS01G68890	18	12.4533	22.2967	11.3333	9.56667	RIC4	PREDICTED: CRIB domain-containing protein RIC4 isoform X2 [Oryza sativa Japonica Group]
LOC_OS01G68900	21	3.13333	7.52667	5.60667	6.43667	-	PREDICTED: protein no-on-transient A [Oryza sativa Japonica Group]
LOC_OS01G68960	7	0.0433333	0	0.81	0.453333	-	Os01g0918400 [Oryza sativa Japonica Group]
LOC_OS01G69030	4	21.9767	11.9667	12.53	10.9333	SPS1	PREDICTED: probable sucrose-phosphate synthase 1 [Oryza sativa Japonica Group]
LOC_OS01G69070	7	4.43667	1.72667	3.55	3.62333	PIN6	PREDICTED: probable auxin efflux carrier component 6 isoform X1 [Oryza sativa Japonica Group]
LOC_OS01G69240	1	0.556667	0.42	0.22	0.213333	KING1	PREDICTED: SNF1-related protein kinase regulatory subunit gamma-1 [Oryza sativa Japonica Group]
LOC_OS01G69830	18	26.0867	48.22	12.61	23.2633	SPL2	PREDICTED: squamosa promoter-binding-like protein 2 [Oryza sativa Japonica Group]
LOC_OS01G69930	3	0.226667	0.133333	0.16	0.09	Dnajb12	Chaperone protein dnaJ [Aegilops tauschii]
LOC_OS01G69980	7	34.9033	16.7533	41.96	27.79	TCP20	PREDICTED: transcription factor TCP20 [Oryza sativa Japonica Group]
LOC_OS01G70050	7	1.24333	0.296667	0.663333	0.673333	SAUR41	PREDICTED: auxin-responsive protein SAUR72 [Oryza sativa Japonica Group]
LOC_OS01G70100	24	4.89667	8.86	12.3133	12.8633	PAT07	PREDICTED: probable protein S-acyltransferase 7 [Oryza sativa Japonica Group]
LOC_OS01G70180	12	14.71	15.96	13.2767	7.94667	Os01g0926400	PREDICTED: probable glucuronosyltransferase Os01g0926400 [Oryza sativa Japonica Group]
LOC_OS01G70200	0	70.3533	59.65	38.3333	27.5733	Os01g0926700	PREDICTED: probable glucuronosyltransferase Os01g0926700 [Oryza sativa Japonica Group]
LOC_OS01G70210	1	72.6033	49.67	31.9633	38.7467	rsc5	PREDICTED: random slug protein 5 [Oryza sativa Japonica Group]
LOC_OS01G70220	25	0.626667	0.88	1.34	1.89667	SUVH4	PREDICTED: histone-lysine N-methyltransferase, H3 lysine-9 specific SUVH4 isoform X1 [Oryza sativa Japonica Group]
LOC_OS01G70240	10	28.4333	36.9467	10.49	11.5167	-	Heavy metal transport/detoxification superfamily protein [Zea mays]
LOC_OS01G70300	15	12.2267	10.4733	21.0667	18.9033	AK1	PREDICTED: aspartokinase 2, chloroplastic isoform X1 [Oryza sativa Japonica Group]
LOC_OS01G70340	4	0.653333	0.233333	0.3	0.286667	DRIP2	RING finger protein [Zea mays]
LOC_OS01G70460	15	6.89667	8.89667	22.8767	16.81	-	PREDICTED: protein SPA, chloroplastic [Setaria italica]
LOC_OS01G70490	10	2.48667	2.89333	0.976667	1.29	HAK5	PREDICTED: potassium transporter 5 [Oryza sativa Japonica Group]
LOC_OS01G70500	10	2.26	2.79333	1.47667	1.23667	-	PREDICTED: uncharacterized protein LOC4326946 [Oryza sativa Japonica Group]
LOC_OS01G70520	15	14.5233	12.8933	43.81	36.5667	BGLU5	PREDICTED: beta-glucosidase 5 [Oryza sativa Japonica Group]
LOC_OS01G70560	24	1.31	1.91667	3.15	3.34	Fam179b	PREDICTED: heparan-alpha-glucosaminide N-acetyltransferase-like [Oryza brachyantha]
LOC_OS01G70700	13	0.186667	0.166667	0.09	0.483333	BAM5	PREDICTED: beta-amylase-like [Setaria italica]
LOC_OS01G70730	15	1.53667	1.02333	6.14667	4.30333	Os01g0933500	PREDICTED: flowering-promoting factor 1-like protein 2 [Oryza sativa Japonica Group]
LOC_OS01G70770	10	54.8233	77.07	21.8467	36.8333	GST3	PREDICTED: glutathione S-transferase 3 [Oryza sativa Japonica Group]
LOC_OS01G70820	18	13.56	35.3067	5.01667	11.2433	PPD7	PREDICTED: psbP domain-containing protein 7, chloroplastic [Oryza sativa Japonica Group]
LOC_OS01G70830	1	2.65667	1.81	0.836667	0.72	PIR7B	Os01g0934600 [Oryza sativa Japonica Group]
LOC_OS01G70840	3	3.85	2.58	2.28667	1.74333	PIR7B	PREDICTED: esterase PIR7B [Oryza sativa Japonica Group]
LOC_OS01G70870	7	0.16	0.03	0.243333	0.146667	IDD2	PREDICTED: protein indeterminate-domain 12 [Oryza sativa Japonica Group]
LOC_OS01G70970	15	0.31	0.386667	2.47667	1.19	ANX1	PREDICTED: probable leucine-rich repeat receptor-like protein kinase At5g49770 [Oryza sativa Japonica Group]
LOC_OS01G71040	21	0.123333	0.276667	0.31	0.363333	-	PREDICTED: DNA ligase 1 isoform X2 [Oryza sativa Japonica Group]
LOC_OS01G71090	22	1.72	3.23333	3.27	4.28	-	PREDICTED: basic 7S globulin [Oryza sativa Japonica Group]
LOC_OS01G71160	12	0.17	0.193333	0.143333	0.0266667	-	PREDICTED: basic 7S globulin 2 [Oryza sativa Japonica Group]
LOC_OS01G71180	24	0.166667	0.346667	0.846667	0.716667	PCMP-E2	PREDICTED: pentatricopeptide repeat-containing protein At4g19220, mitochondrial-like [Oryza sativa Japonica Group]
LOC_OS01G71190	7	65.02	39.5233	79.5233	63.45	PSB28	PREDICTED: photosystem II reaction center PSB28 protein, chloroplastic [Oryza sativa Japonica Group]
LOC_OS01G71280	10	31.2633	44.06	21.41	22.6367	Os01g0939600	Os01g0939600, partial [Oryza sativa Japonica Group]
LOC_OS01G71300	15	23.77	20.5367	41.8133	41.51	SFGH	PREDICTED: S-formylglutathione hydrolase isoform X1 [Oryza sativa Japonica Group]
LOC_OS01G71320	18	6.4	17.79	5.89	9.34667	HXK3	PREDICTED: hexokinase-3 [Oryza sativa Japonica Group]
LOC_OS01G71460	21	0.253333	0.57	0.616667	0.7	-	PREDICTED: uncharacterized protein LOC4326053 [Oryza sativa Japonica Group]
LOC_OS01G71474	9	24.0333	20.98	11.3233	7.6	-	PREDICTED: lichenase-2 [Oryza sativa Japonica Group]
LOC_OS01G71599	12	1.57667	1.34333	1.29667	0.646667	-	-
LOC_OS01G71620	15	3.83667	3.23	8.32	6.16333	-	-
LOC_OS01G71710	7	0.803333	0.43	1.14667	0.846667	BAT1	PREDICTED: amino-acid permease BAT1 homolog [Oryza sativa Japonica Group]
LOC_OS01G71720	3	10.9533	5.49	5.94667	4.21667	BAT1	PREDICTED: amino-acid permease BAT1 homolog isoform X1 [Oryza sativa Japonica Group]
LOC_OS01G71760	10	0.486667	0.503333	0.12	0.106667	BAT1	PREDICTED: amino-acid permease BAT1 homolog [Oryza sativa Japonica Group]
LOC_OS01G71780	21	0.156667	0.33	0.393333	0.283333	mhkB	PREDICTED: WD repeat-containing protein 86 [Oryza sativa Japonica Group]
LOC_OS01G71820	18	2.07667	3.58	1.58667	1.86667	-	PREDICTED: glucan endo-1,3-beta-glucosidase GV [Oryza sativa Japonica Group]
LOC_OS01G71970	10	26.11	43.9967	13.1367	11.0467	SCL3	PREDICTED: scarecrow-like protein 3 isoform X1 [Oryza sativa Japonica Group]
LOC_OS01G72009	18	121.203	207.717	100.293	96.5167	-	PREDICTED: cysteine-rich and transmembrane domain-containing protein A-like [Camelina sativa]
LOC_OS01G72020	15	6.15333	4.11667	9.00333	9.72	NPR5	PREDICTED: regulatory protein NPR5 [Oryza sativa Japonica Group]
LOC_OS01G72100	4	133.087	46.95	58.33	68.8	CML10	PREDICTED: probable calcium-binding protein CML10 [Oryza sativa Japonica Group]
LOC_OS01G72130	10	5.66667	5.14667	2.22333	3.34667	-	PREDICTED: probable glutathione S-transferase [Oryza sativa Japonica Group]
LOC_OS01G72190	21	0.213333	0.753333	0.443333	0.793333	-	Plant calmodulin-binding protein-related [Zea mays]
LOC_OS01G72205	7	10.0467	6.64	15.2433	12.7867	PROSC	PREDICTED: proline synthase co-transcribed bacterial homolog protein isoform X2 [Oryza sativa Japonica Group]
LOC_OS01G72270	15	0.41	0.316667	2.21	2.60667	CYP94A1	PREDICTED: cytochrome P450 94A2-like [Oryza sativa Japonica Group]
LOC_OS01G72340	15	12.08	12.49	27.9833	28.1367	lacZ	PREDICTED: beta-galactosidase [Oryza sativa Japonica Group]
LOC_OS01G72370	15	51.7433	33.13	196.553	122.243	ORG2	PREDICTED: transcription factor bHLH100 [Oryza sativa Japonica Group]
LOC_OS01G72460	10	10.73	16.83	2.81	2.51333	Os01g0954000	PREDICTED: probable NADPH:quinone oxidoreductase 2 [Oryza sativa Japonica Group]
LOC_OS01G72470	21	0.503333	1.91333	1.6	2.45667	-	PREDICTED: uncharacterized protein LOC4325402 [Oryza sativa Japonica Group]
LOC_OS01G72480	10	34.1867	44.4533	19.47	21.9467	SCAF11	RING/U-box superfamily protein isoform 2 [Theobroma cacao]
LOC_OS01G72520	10	36.2	47.11	10.2533	14.97	NPC2	PREDICTED: non-specific phospholipase C2 [Oryza sativa Japonica Group]
LOC_OS01G72530	18	96.9733	205.027	84.5233	79.1733	CML31	Os01g0955100, partial [Oryza sativa Japonica Group]
LOC_OS01G72570	10	20.91	25.6467	10.0667	11.9	CLT1	PREDICTED: protein CLT1, chloroplastic [Oryza sativa Japonica Group]
LOC_OS01G72670	7	3.30333	1.46	3.94333	2.99	-	Os05g0175033 [Oryza sativa Japonica Group]
LOC_OS01G72680	1	0.243333	0.15	0.0466667	0.07	RPS5	NBS-LRR-like resistance protein [Oryza sativa]
LOC_OS01G72870	15	6.13333	5.96667	12.88	12.5433	DDB_G0286581	PREDICTED: lipid droplet-associated hydrolase isoform X3 [Oryza sativa Japonica Group]
LOC_OS01G72880	15	1.90667	2.01667	4.56333	4.95	MLH1	PREDICTED: DNA mismatch repair protein MLH1 isoform X1 [Oryza sativa Japonica Group]
LOC_OS01G72900	10	13.95	14.9	2.4	4.08	ASR1	PREDICTED: abscisic stress-ripening protein 3 [Oryza sativa Japonica Group]
LOC_OS01G72910	10	16.0767	13.4267	3.07	4.06	ASR1	Os01g0959200, partial [Oryza sativa Japonica Group]
LOC_OS01G72930	15	0.123333	0.08	0.39	0.25	PCMP-E89	PREDICTED: pentatricopeptide repeat-containing protein At3g13880 [Oryza sativa Japonica Group]
LOC_OS01G72940	18	12.7367	23.5267	7.94667	14.0167	PSD2	RecName: Full=Phosphatidylserine decarboxylase proenzyme 2; Contains: RecName: Full=Phosphatidylserine decarboxylase 2 beta chain; Contains: RecName: Full=Phosphatidylserine decarboxylase 2 alpha chain
LOC_OS01G73110	10	13.2667	17.2833	5.53	7.25667	-	hypothetical protein OsI_05308 [Oryza sativa Indica Group]
LOC_OS01G73200	10	47.0367	39.9433	18.53	23.1367	Sb03g046810	PREDICTED: cationic peroxidase SPC4 [Oryza sativa Japonica Group]
LOC_OS01G73270	15	0.2	0.0966667	0.466667	0.65	-	PREDICTED: skin secretory protein xP2 [Oryza sativa Japonica Group]
LOC_OS01G73450	15	101.42	87.0967	206.433	150.293	pyrH	PREDICTED: uridylate kinase [Oryza sativa Japonica Group]
LOC_OS01G73500	10	18.3833	12.73	4.6	4.79333	-	Peptide deformylase [Anthurium amnicola]
LOC_OS01G73630	10	1.06333	1.57	0.716667	0.683333	ROPGAP1	PREDICTED: rho GTPase-activating protein 1 [Oryza sativa Japonica Group]
LOC_OS01G73662	16	0.0366667	0.0466667	0.103333	0.48	-	Os01g0967700, partial [Oryza sativa Japonica Group]
LOC_OS01G73890	10	8.31667	8.00667	3.17	4.68667	TFIIAy	PREDICTED: transcription initiation factor IIA subunit 2-like [Oryza sativa Japonica Group]
LOC_OS01G74020	13	4.16333	5.91333	3.72	16.4267	PCL1	PREDICTED: transcription factor PCL1 [Oryza sativa Japonica Group]
LOC_OS01G74110	1	2.92333	1.86	1.35	1.53	ZIP1	PREDICTED: zinc transporter 1 [Oryza sativa Japonica Group]
LOC_OS01G74146	24	0.7	1.15333	1.31333	1.54667	FZR3	PREDICTED: protein FIZZY-RELATED 3 [Oryza sativa Japonica Group]
LOC_OS01G74152	18	1.68667	3.52	1.50333	1.21667	SDT1	PREDICTED: suppressor of disruption of TFIIS [Brachypodium distachyon]
LOC_OS01G74410	15	20.2033	11.6033	71.8433	59.53	MYBAS2	PREDICTED: transcription factor MYB59 [Oryza sativa Japonica Group]
LOC_OS01G74450	12	43.9033	62.58	45.5467	14.3667	TIP1-2	PREDICTED: probable aquaporin TIP1-2 [Oryza sativa Japonica Group]
LOC_OS01G74480	24	0.5	1.21	1.46	1.88	-	PREDICTED: 11S globulin seed storage protein 2 [Oryza sativa Japonica Group]
LOC_OS01G74540	4	6.94	3.92	4.24333	3.35333	GATA16	PREDICTED: GATA transcription factor 16 [Oryza sativa Japonica Group]
LOC_OS01G74550	21	0.166667	0.42	0.343333	0.31	At1g67720	PREDICTED: probable LRR receptor-like serine/threonine-protein kinase At1g67720 [Oryza sativa Japonica Group]
LOC_OS01G74600	15	0.3	0.36	0.973333	0.593333	PCMP-H40	PREDICTED: pentatricopeptide repeat-containing protein At3g16610 [Oryza sativa Japonica Group]
LOC_OS02G01020	12	7.26667	7.29	9.55333	4.37667	-	uncharacterized LOC103641046 [Zea mays]
LOC_OS02G01030	24	12.15	20.0133	53.5867	47.8467	At4g22670	PREDICTED: FAM10 family protein At4g22670 isoform X1 [Oryza sativa Japonica Group]
LOC_OS02G01060	3	4.51	2.73	4	1.75	-	NDR1/HIN1-like protein 12 [Aegilops tauschii subsp. tauschii] [Aegilops tauschii]
LOC_OS02G01130	15	2.48667	1.80667	3.66	3.42333	-	unknown protein [Oryza sativa Japonica Group]
LOC_OS02G01150	15	102.213	74.9667	178.377	164.883	HPR-A	PREDICTED: glycerate dehydrogenase [Oryza sativa Japonica Group]
LOC_OS02G01220	15	2.18	1.42333	8.77	5.61667	STR18	PREDICTED: thiosulfate sulfurtransferase 18 isoform X1 [Oryza sativa Japonica Group]
LOC_OS02G01245	4	0.823333	0	0	0	Ank3	PREDICTED: ankyrin repeat and protein kinase domain-containing protein 1 [Oryza sativa Japonica Group]
LOC_OS02G01270	10	0.733333	0.93	0.32	0.373333	EDR2	PREDICTED: protein ENHANCED DISEASE RESISTANCE 2 isoform X2 [Oryza sativa Japonica Group]
LOC_OS02G01280	15	3.41333	4.85667	14.3433	13.0667	-	PREDICTED: ruBisCO large subunit-binding protein subunit beta, chloroplastic [Oryza sativa Japonica Group]
LOC_OS02G01290	1	0.503333	0.353333	0.15	0.176667	-	PREDICTED: uncharacterized protein LOC4327994 [Oryza sativa Japonica Group]
LOC_OS02G01310	9	0.0533333	0.116667	0.0133333	0	-	pectinesterase inhibitor domain containing protein precursor [Zea mays]
LOC_OS02G01340	7	270.957	176.927	389.843	309.313	Os06g0107700	PREDICTED: ferredoxin--NADP reductase, leaf isozyme, chloroplastic-like [Oryza sativa Japonica Group]
LOC_OS02G01355	3	2.71333	1.66333	1.82333	1.2	MADS50	PREDICTED: MADS-box protein SOC1-like isoform X1 [Oryza sativa Japonica Group]
LOC_OS02G01590	3	27.3167	12.2033	19.23	3.86333	1-SST	PREDICTED: sucrose:sucrose 1-fructosyltransferase [Oryza sativa Japonica Group]
LOC_OS02G01610	25	0.39	0.58	0.986667	1.31333	PCMP-H41	PREDICTED: putative pentatricopeptide repeat-containing protein At1g68930 [Oryza sativa Japonica Group]
LOC_OS02G01700	12	3.88	4.47333	3.12333	1.1	ATL79	PREDICTED: RING-H2 finger protein ATL79 [Oryza sativa Japonica Group]
LOC_OS02G01800	16	0.25	0.263333	0.41	0.663333	At3g47570	Os02g0107700 [Oryza sativa Japonica Group]
LOC_OS02G02000	15	7.48333	3.95333	21.52	14.1467	CYP74B2	PREDICTED: probable inactive linolenate hydroperoxide lyase [Oryza sativa Japonica Group]
LOC_OS02G02040	9	18.4033	20.5533	13.79	6.51333	NCRK	PREDICTED: receptor-like serine/threonine-protein kinase NCRK isoform X3 [Oryza sativa Japonica Group]
LOC_OS02G02120	10	13.9967	12.9967	1.92	4.09333	WAK5	PREDICTED: wall-associated receptor kinase 5 [Oryza sativa Japonica Group]
LOC_OS02G02140	15	0.0566667	0.03	0.213333	0.11	PXL2	PREDICTED: leucine-rich repeat receptor-like protein kinase PXL2 [Oryza sativa Japonica Group]
LOC_OS02G02170	15	0	0	0.0633333	0.01	NRT2.2	PREDICTED: high-affinity nitrate transporter 2.1 [Oryza sativa Japonica Group]
LOC_OS02G02190	7	0.0733333	0.02	0.16	0.05	NRT2.2	PREDICTED: high-affinity nitrate transporter 2.1 [Oryza sativa Japonica Group]
LOC_OS02G02210	16	1.17	1.37667	6.45	12.0067	GABA-T	PREDICTED: probable gamma-aminobutyrate transaminase 4 [Oryza sativa Japonica Group]
LOC_OS02G02230	15	0.653333	0.55	3.09333	1.42333	CYP51	Os02g0113200 [Oryza sativa Japonica Group]
LOC_OS02G02275	7	0.08	0.04	0.18	0.0933333	-	Os02g0113900 [Oryza sativa Japonica Group]
LOC_OS02G02310	4	0.966667	0.563333	0.566667	0.476667	WAT1	PREDICTED: protein WALLS ARE THIN 1 [Oryza sativa Japonica Group]
LOC_OS02G02380	4	1.14333	0.386667	0.5	0.45	RUP2	PREDICTED: WD repeat-containing protein RUP2-like [Oryza sativa Japonica Group]
LOC_OS02G02490	21	0.13	0.25	0.21	0.276667	PSKR1	PREDICTED: phytosulfokine receptor 1 [Oryza sativa Japonica Group]
LOC_OS02G02500	21	1.82333	5.87333	3.58333	4.83333	-	Remorin family protein [Zea mays]
LOC_OS02G02524	24	0.926667	2.13333	4.63667	4.16	cnpy1	PREDICTED: protein canopy-1 [Oryza sativa Japonica Group]
LOC_OS02G02540	10	2.79333	3.34333	1.41667	2.13	GLR3.1	PREDICTED: glutamate receptor 3.1-like [Oryza sativa Japonica Group]
LOC_OS02G02740	7	1.37667	0.666667	2.20333	1.77333	At2g17670	PREDICTED: pentatricopeptide repeat-containing protein At2g17670 [Oryza sativa Japonica Group]
LOC_OS02G02780	13	0.953333	0.806667	1.04333	1.76333	HT1	PREDICTED: serine/threonine-protein kinase STY46 [Oryza sativa Japonica Group]
LOC_OS02G02790	10	0.42	0.64	0.286667	0.263333	PLDDELTA	phospholipase D delta isoform 1b-like protein [Oryza sativa Japonica Group]
LOC_OS02G02800	21	0.536667	1.23667	1.52667	1.72	mettl23	PREDICTED: methyltransferase-like protein 23 [Oryza sativa Japonica Group]
LOC_OS02G02880	15	4.82	3.66667	7.63667	7.24667	mettl16	PREDICTED: methyltransferase-like protein 16 [Oryza sativa Japonica Group]
LOC_OS02G02970	18	1.16	2.66667	0.536667	1.21	cid13	PREDICTED: UTP:RNA uridylyltransferase 1 isoform X1 [Oryza sativa Japonica Group]
LOC_OS02G03030	24	0.0166667	0.07	0.456667	0.523333	ATXR6	PREDICTED: histone-lysine N-methyltransferase ATXR6-like [Oryza sativa Japonica Group]
LOC_OS02G03210	9	0.06	0.0733333	0.01	0	GULLO6	PREDICTED: probable L-gulonolactone oxidase 6 [Oryza sativa Japonica Group]
LOC_OS02G03250	15	18.7867	14.78	29.69	26.6067	LPA2	PREDICTED: protein LOW PSII ACCUMULATION 2, chloroplastic [Oryza sativa Japonica Group]
LOC_OS02G03294	9	13.46	12.1167	9.74	6.54333	CYCP4-1	PREDICTED: cyclin-P4-1-like [Oryza sativa Japonica Group]
LOC_OS02G03330	3	121.317	76.6633	75.3833	58.84	-	light-harvesting complex-like protein 3 isotype 1, chloroplastic [Aegilops tauschii subsp. tauschii] [Aegilops tauschii]
LOC_OS02G03440	3	0.46	0.09	0.22	0.0466667	SNRPE	PREDICTED: small nuclear ribonucleoprotein E-like [Oryza brachyantha]
LOC_OS02G03530	24	1.40667	2	3.17667	3.45333	At1g71210	PREDICTED: pentatricopeptide repeat-containing protein At1g71210 [Oryza sativa Japonica Group]
LOC_OS02G03550	15	0.03	0.03	0.186667	0.276667	XTH30	PREDICTED: probable xyloglucan endotransglucosylase/hydrolase protein 30 [Oryza sativa Japonica Group]
LOC_OS02G03670	7	21.7367	13.33	32.9567	28.3967	LPA3	PREDICTED: protein LOW PSII ACCUMULATION 3, chloroplastic [Oryza sativa Japonica Group]
LOC_OS02G03710	24	3.05333	4.85333	10.56	7.77333	-	PREDICTED: protein RESPONSE TO LOW SULFUR 3 [Beta vulgaris subsp. vulgaris] [Beta vulgaris]
LOC_OS02G03800	12	0.0933333	0.23	0.06	0	-	Os02g0130700 [Oryza sativa Japonica Group]
LOC_OS02G04030	1	0.423333	0.286667	0.123333	0.153333	SFH12	PREDICTED: phosphatidylinositol/phosphatidylcholine transfer protein SFH12 isoform X1 [Oryza sativa Japonica Group]
LOC_OS02G04110	15	0.346667	0.29	0.726667	0.586667	tmem53	PREDICTED: transmembrane protein 53 [Oryza sativa Japonica Group]
LOC_OS02G04170	18	2.82667	4.14667	2.05	2.26333	Os02g0134400	PREDICTED: L-aspartate oxidase, chloroplastic [Oryza sativa Japonica Group]
LOC_OS02G04240	15	0.233333	0.18	0.57	0.653333	WEE1	PREDICTED: wee1-like protein kinase [Oryza sativa Japonica Group]
LOC_OS02G04340	13	0.88	0.64	0.626667	1.73	NLP3	Os02g0136000 [Oryza sativa Japonica Group]
LOC_OS02G04430	10	2.28667	2.99333	1.17333	1.39	SRF1	PREDICTED: protein STRUBBELIG-RECEPTOR FAMILY 1 isoform X2 [Oryza sativa Japonica Group]
LOC_OS02G04510	15	4.30667	3.04667	6.94	7.13	DVR	Delta-aminolevulinic acid dehydratase [Zea mays]
LOC_OS02G04530	18	0.0533333	0.16	0.04	0.0766667	RGA2	Os02g0137900 [Oryza sativa Japonica Group]
LOC_OS02G04650	21	4.44667	16.0367	11.3833	9.09333	-	activator of 90 kDa heat shock protein ATPase [Dactylis glomerata]
LOC_OS02G04760	3	0.94	0.386667	0.41	0.226667	Os11g0285000	Camelliol C synthase [Zea mays]
LOC_OS02G04810	1	42.2733	24.55	15.6133	18.5833	ARF5	PREDICTED: auxin response factor 5 isoform X1 [Oryza sativa Japonica Group]
LOC_OS02G04860	12	4.16667	5.70333	6.98333	2.48667	-	Os02g0778100 [Oryza sativa Japonica Group]
LOC_OS02G04900	24	0.0533333	0.136667	0.38	0.246667	-	Os02g0143500 [Oryza sativa Japonica Group]
LOC_OS02G04915	24	2.05667	2.9	4.46333	4.01	-	Os02g0142060 [Oryza sativa Japonica Group]
LOC_OS02G05000	7	2.29667	1.32	3.09333	2.01333	-	Os08g0165200 [Oryza sativa Japonica Group]
LOC_OS02G05050	7	0.126667	0	0.15	0.376667	-	PREDICTED: auxin-induced protein 15A [Oryza sativa Japonica Group]
LOC_OS02G05350	12	2.92667	2.90667	3.83	1.85333	-	Os02g0143500 [Oryza sativa Japonica Group]
LOC_OS02G05365	7	0.593333	0.11	0.766667	0.406667	-	PREDICTED: DNA-binding protein BIN4 isoform X4 [Oryza sativa Japonica Group]
LOC_OS02G05420	1	1.21	0.85	0.57	0.616667	-	Os02g0147500 [Oryza sativa Japonica Group]
LOC_OS02G05530	15	2.02333	2.46	7.86	4.87	-	Os02g0149050 [Oryza sativa Japonica Group]
LOC_OS02G05630	10	99.8367	103.63	50.8367	70.1467	Os02g0149800	PREDICTED: probable protein phosphatase 2C 10 isoform X1 [Oryza sativa Japonica Group]
LOC_OS02G05720	15	0.576667	0.616667	1.29667	0.943333	PCMP-H24	PREDICTED: pentatricopeptide repeat-containing protein At1g09410 [Oryza sativa Japonica Group]
LOC_OS02G05730	7	0.886667	0.583333	1.30333	1.18333	SIRK	Os02g0151100, partial [Oryza sativa Japonica Group]
LOC_OS02G05744	9	18.4033	17.93	7.87333	5.01667	Os02g0151300	PREDICTED: endoglucanase 5 [Oryza sativa Japonica Group]
LOC_OS02G05780	15	0.26	0.3	0.733333	0.5	Os05g0573700	ketol-acid reductoisomerase-like protein [Oryza sativa Japonica Group]
LOC_OS02G05900	10	7.28333	9.44333	4.75	4.14	-	ternary complex factor MIP1-like [Oryza sativa Japonica Group]
LOC_OS02G05950	7	3.81333	1.53667	2.77667	3.21333	PSYR1	PREDICTED: tyrosine-sulfated glycopeptide receptor 1 [Oryza sativa Japonica Group]
LOC_OS02G06030	21	0.0533333	0.17	0.14	0.14	RLP2	Os02g0154800 [Oryza sativa Japonica Group]
LOC_OS02G06070	21	0.0433333	0.163333	0.263333	0.22	RLP2	Os02g0154975 [Oryza sativa Japonica Group]
LOC_OS02G06090	10	0.843333	1.28667	0.493333	0.373333	RLP2	Os02g0156200 [Oryza sativa Japonica Group]
LOC_OS02G06160	12	0.183333	0.143333	0.17	0.03	LECRKS5	PREDICTED: probable L-type lectin-domain containing receptor kinase S.5 isoform X1 [Oryza sativa Japonica Group]
LOC_OS02G06200	13	1.00333	0.65	0.546667	2.68333	RLP2	Os02g0156600 [Oryza sativa Japonica Group]
LOC_OS02G06250	24	0.0833333	0.133333	0.273333	0.216667	RLP2	Os02g0157100 [Oryza sativa Japonica Group]
LOC_OS02G06260	15	0.16	0.133333	0.333333	0.263333	RLP2	Os02g0157200 [Oryza sativa Japonica Group]
LOC_OS02G06270	7	0.823333	0.213333	0.603333	0.47	RLP2	Phytosulfokine receptor precursor-like [Oryza sativa Japonica Group]
LOC_OS02G06340	24	0.636667	1.1	1.85667	2.22	EHD2	PREDICTED: EH domain-containing protein 1 [Oryza sativa Japonica Group]
LOC_OS02G06460	15	0.386667	0.436667	0.843333	0.606667	-	Os02g0159400, partial [Oryza sativa Japonica Group]
LOC_OS02G06480	1	11.4133	6.31333	3.92	4.90333	HCC1	PREDICTED: protein SCO1 homolog 1, mitochondrial isoform X1 [Oryza sativa Japonica Group]
LOC_OS02G06540	22	0.23	0.343333	0.346667	0.53	STP1	PREDICTED: sugar transport protein 1 [Oryza sativa Japonica Group]
LOC_OS02G06560	4	1.88	0.653333	0.833333	0.81	-	wound induced protein [Zea mays]
LOC_OS02G06580	10	1.13	1.31	0.433333	0.616667	FH10	PREDICTED: formin-like protein 10 isoform X2 [Oryza sativa Japonica Group]
LOC_OS02G06610	13	0.29	0.293333	0.24	0.643333	PER3	TPA: class III peroxidase 24 precursor [Oryza sativa Japonica Group]
LOC_OS02G06640	24	639.667	938.007	1412.25	1287.53	UBQ10	Polyubiquitin-A [Triticum urartu]
LOC_OS02G06830	25	0.576667	0.923333	1.24667	1.59	-	Os02g0164000 [Oryza sativa Japonica Group]
LOC_OS02G06880	24	1.09667	1.37	2.11333	2.20667	PCMP-H28	PREDICTED: pentatricopeptide repeat-containing protein At4g21065 [Oryza sativa Japonica Group]
LOC_OS02G06960	18	0.276667	1.60667	0.566667	0.723333	-	PREDICTED: zinc finger CCCH domain-containing protein 18 [Oryza sativa Japonica Group]
LOC_OS02G07010	18	7.02333	14.5833	5.34333	7.28333	-	unknown protein [Oryza sativa Japonica Group]
LOC_OS02G07050	21	0.25	0.836667	1.13	1.16667	PCMP-E35	PREDICTED: pentatricopeptide repeat-containing protein At4g20770 [Oryza sativa Japonica Group]
LOC_OS02G07110	10	23.08	37.4067	5.64333	7.02	SAUR71	PREDICTED: auxin-responsive protein SAUR71 [Oryza sativa Japonica Group]
LOC_OS02G07170	15	0.513333	0.513333	1.04	1.22333	KAN2	PREDICTED: two-component response regulator ARR18 [Oryza sativa Japonica Group]
LOC_OS02G07180	22	0.296667	0.54	0.54	0.93	JASON	PREDICTED: protein JASON [Oryza sativa Japonica Group]
LOC_OS02G07190	25	1.64667	2.18	3.02667	3.6	-	transducin-like [Oryza sativa Japonica Group]
LOC_OS02G07730	18	0.863333	1.33333	0.606667	0.696667	HDHD3	PREDICTED: haloacid dehalogenase-like hydrolase domain-containing protein 3 [Oryza sativa Japonica Group]
LOC_OS02G07800	15	0.84	1.07	2.51333	2.2	-	Os02g0174300 [Oryza sativa Japonica Group]
LOC_OS02G07830	1	3.86667	2.65333	1.59	1.37	HKT6	PREDICTED: probable cation transporter HKT6 [Oryza sativa Japonica Group]
LOC_OS02G07930	1	44.3767	26.2033	15.4067	14.26	BBX32	PREDICTED: B-box zinc finger protein 32 [Oryza sativa Japonica Group]
LOC_OS02G08010	18	11.55	20.66	9.53667	10.9467	ACA8	PREDICTED: calcium-transporting ATPase 8, plasma membrane-type [Oryza sativa Japonica Group]
LOC_OS02G08018	18	3.37333	7.25	2.86667	3.76333	ACA8	PREDICTED: calcium-transporting ATPase 8, plasma membrane-type [Oryza sativa Japonica Group]
LOC_OS02G08070	21	0.0866667	0.28	0.4	0.343333	SPL5	Os02g0177300 [Oryza sativa Japonica Group]
LOC_OS02G08140	3	6.47333	4.11667	5.03	3.16333	CIPK21	PREDICTED: CBL-interacting serine/threonine-protein kinase 21 [Oryza sativa Japonica Group]
LOC_OS02G08150	7	59.35	28.25	57.8	63.37	COL5	PREDICTED: zinc finger protein CONSTANS-LIKE 3 [Oryza sativa Japonica Group]
LOC_OS02G08160	15	0.503333	0.403333	1.15333	0.963333	At3g26922	PREDICTED: F-box/LRR-repeat protein At1g06630-like [Oryza sativa Japonica Group]
LOC_OS02G08170	21	0.276667	0.75	0.626667	0.453333	GDU1	Os02g0178300 [Oryza sativa Japonica Group]
LOC_OS02G08180	10	88.08	113.427	47.53	68.2533	Os02g0178400	PREDICTED: protein transport protein Sec61 subunit gamma [Brachypodium distachyon]
LOC_OS02G08330	9	0.31	0.33	0.256667	0.143333	MIMI_L728	Os06g0652100 [Oryza sativa Japonica Group]
LOC_OS02G08420	10	17.43	35.4833	5.82333	11.2367	CCR1	PREDICTED: cinnamoyl-CoA reductase 2 [Oryza sativa Japonica Group]
LOC_OS02G08490	24	0.466667	0.98	2.29667	1.76667	CLPB3	PREDICTED: chaperone protein ClpB3, mitochondrial [Oryza sativa Japonica Group]
LOC_OS02G09200	21	0	0.0933333	0.02	0.0133333	CYP71D10	PREDICTED: cytochrome P450 71D7 [Oryza sativa Japonica Group]
LOC_OS02G09220	0	6.20667	4.08667	3.36	1.96333	CYP71D8	PREDICTED: premnaspirodiene oxygenase [Oryza sativa Japonica Group]
LOC_OS02G09240	3	5.72333	4.2	4.64667	2.71667	CYP71D8	PREDICTED: cytochrome P450 71D8 [Oryza sativa Japonica Group]
LOC_OS02G09260	15	0.353333	0.34	1.24333	0.68	CYP71D8	Os02g0185400, partial [Oryza sativa Japonica Group]
LOC_OS02G09320	22	0.2	0.483333	0.526667	1.41333	CYP71D55	PREDICTED: ent-isokaurene C2-hydroxylase-like [Oryza sativa Japonica Group]
LOC_OS02G09359	10	53.7933	56.3167	22.4033	25.1833	At3g15890	PREDICTED: PTI1-like tyrosine-protein kinase At3g15890 [Oryza sativa Japonica Group]
LOC_OS02G09440	15	4.84333	3.50333	8.61667	8.13333	-	PREDICTED: glycerophosphodiester phosphodiesterase GDPDL7 [Oryza sativa Japonica Group]
LOC_OS02G09460	15	25.6233	16.9233	53.7033	48.9067	yjbQ	PREDICTED: UPF0047 protein YjbQ [Setaria italica]
LOC_OS02G09490	10	54.8867	64.39	33.5367	29.6667	CAD2	PREDICTED: cinnamyl alcohol dehydrogenase 2 [Oryza sativa Japonica Group]
LOC_OS02G09530	18	0.803333	1.74	0.293333	0.603333	SNRNP25	Ubiquitin-like superfamily protein [Zea mays]
LOC_OS02G09620	15	0.166667	0.1	1.24333	0.746667	At4g26790	PREDICTED: GDSL esterase/lipase At4g26790 isoform X2 [Oryza sativa Japonica Group]
LOC_OS02G09650	18	4.72	9.1	4.66	3.99333	ERF3	PREDICTED: ethylene-responsive transcription factor 3 [Oryza sativa Japonica Group]
LOC_OS02G09800	21	0.0766667	0.3	0.303333	0.38	PCMP-H12	PREDICTED: pentatricopeptide repeat-containing protein At3g62890 [Oryza sativa Japonica Group]
LOC_OS02G09830	10	1.47333	1.3	0.446667	0.47	BZIP43	PREDICTED: basic leucine zipper 43 [Oryza sativa Japonica Group]
LOC_OS02G09940	7	77.8033	45.29	104.967	81.58	PRXIIE-2	PREDICTED: peroxiredoxin-2E-2, chloroplastic [Oryza sativa Japonica Group]
LOC_OS02G09970	0	1.21667	0.86	0.69	0.553333	-	PREDICTED: uncharacterized protein LOC4328589 [Oryza sativa Japonica Group]
LOC_OS02G09990	12	4.11333	4.05667	4.22	1.75	-	PREDICTED: uncharacterized protein LOC4328591 [Oryza sativa Japonica Group]
LOC_OS02G10020	24	1.02	1.38	2.09333	2.32333	BUBR1	PREDICTED: mitotic spindle checkpoint protein BUBR1 [Oryza sativa Japonica Group]
LOC_OS02G10300	9	0.103333	0.113333	0.01	0	PG2C	Os02g0196700 [Oryza sativa Japonica Group]
LOC_OS02G10320	15	2.75333	2.51667	5.26	4.70333	KAS	PREDICTED: 3-oxoacyl-[acyl-carrier-protein] synthase, mitochondrial [Oryza sativa Japonica Group]
LOC_OS02G10390	7	1106.54	612.823	1812.55	1060.15	CAB8	PREDICTED: chlorophyll a-b binding protein 8, chloroplastic [Oryza sativa Japonica Group]
LOC_OS02G10400	15	1	0.873333	2.70667	2.41333	NUS1	Os02g0197700, partial [Oryza sativa Japonica Group]
LOC_OS02G10450	7	0.38	0.0866667	1.12333	0.27	-	Os12g0139800, partial [Oryza sativa Japonica Group]
LOC_OS02G10470	9	4.77	4.91333	3.14667	2.44	CML21	PREDICTED: probable calcium-binding protein CML21 isoform X1 [Oryza sativa Japonica Group]
LOC_OS02G10500	0	48.32	40.6433	29.7667	22.3067	-	PREDICTED: uncharacterized protein LOC4328631 [Oryza sativa Japonica Group]
LOC_OS02G10520	9	2.07667	2.04333	1.21	0.883333	AIR3	PREDICTED: subtilisin-like protease SBT5.3 [Oryza sativa Japonica Group]
LOC_OS02G10550	7	0.583333	0.14	0.946667	1.38667	RGA2	Os02g0199200 [Oryza sativa Japonica Group]
LOC_OS02G10580	7	2.91	1.54667	3.67	2.93333	RPP13L4	Os02g0199200 [Oryza sativa Japonica Group]
LOC_OS02G10760	10	16.0633	21.3767	7.70667	6.79667	WIN1	PREDICTED: ethylene-responsive transcription factor WIN1 [Oryza sativa Japonica Group]
LOC_OS02G10850	12	3.84	3.13667	3.94	1.87667	At1g55270	PREDICTED: F-box/kelch-repeat protein At1g55270 isoform X1 [Oryza sativa Japonica Group]
LOC_OS02G11020	4	0.98	0.443333	0.313333	0.37	CYP734A2	PREDICTED: cytochrome P450 734A2 [Oryza sativa Japonica Group]
LOC_OS02G11040	18	10.06	22.4533	12.4533	10.0333	-	Os02g0205200, partial [Oryza sativa Japonica Group]
LOC_OS02G11110	7	31.9533	16.6067	42.9667	27.86	UGT73C3	PREDICTED: UDP-glycosyltransferase 73C3 [Oryza sativa Japonica Group]
LOC_OS02G11130	7	12.32	5.40667	20.58	21.4733	UGT73C3	PREDICTED: UDP-glycosyltransferase 73C3 [Oryza sativa Japonica Group]
LOC_OS02G11700	9	9.80333	7.84	3.64667	1.99	UGT73C1	Os02g0207400 [Oryza sativa Japonica Group]
LOC_OS02G11705	15	10.6467	7.47667	19.8633	18.3	-	Os02g0207500, partial [Oryza sativa Japonica Group]
LOC_OS02G11760	10	4.08333	5.81	1.79333	2.25	ABCG39	PDR-like ABC transporter [Oryza sativa Japonica Group]
LOC_OS02G11790	15	2.68667	2.7	13.22	6.05333	At1g80440	Os02g0208700 [Oryza sativa Japonica Group]
LOC_OS02G11870	18	2.92333	5.21667	2.40333	3.53667	-	PREDICTED: uncharacterized protein LOC4328696 [Oryza sativa Japonica Group]
LOC_OS02G11930	24	0.263333	0.443333	0.533333	0.533333	At3g47570	PREDICTED: LRR receptor-like serine/threonine-protein kinase EFR [Oryza sativa Japonica Group]
LOC_OS02G11940	15	2.17333	2.34333	4.83667	4.53667	ugt52	PREDICTED: sterol 3-beta-glucosyltransferase UGT80B1 isoform X3 [Oryza sativa Japonica Group]
LOC_OS02G11960	10	1.33333	0.933333	0.22	0.276667	ABCA8	Os02g0211000 [Oryza sativa Japonica Group]
LOC_OS02G12030	24	0.166667	0.283333	0.823333	0.566667	At3g47570	Os02g0211800 [Oryza sativa Japonica Group]
LOC_OS02G12040	24	0.15	0.203333	0.326667	0.3	FLS2	PREDICTED: probable leucine-rich repeat receptor-like protein kinase At1g35710 [Oryza sativa Japonica Group]
LOC_OS02G12100	16	0.413333	0.516667	0.666667	1.20333	-	Os02g0212600 [Oryza sativa Japonica Group]
LOC_OS02G12300	10	0.23	0.26	0.0966667	0.08	-	PREDICTED: pectate lyase [Oryza sativa Japonica Group]
LOC_OS02G12370	24	0.0833333	0.166667	0.346667	0.266667	-	Os02g0215100 [Oryza sativa Japonica Group]
LOC_OS02G12380	10	5.08667	5.58667	2.00667	2.63667	-	PREDICTED: probable histone deacetylase 19 isoform X1 [Oryza sativa Japonica Group]
LOC_OS02G12450	16	0.153333	0.166667	0.223333	0.31	At3g47570	PREDICTED: probable LRR receptor-like serine/threonine-protein kinase At3g47570 [Oryza sativa Japonica Group]
LOC_OS02G12460	25	0.13	0.22	0.406667	0.606667	PAPS2	Os11g0702600, partial [Oryza sativa Japonica Group]
LOC_OS02G12560	22	0.316667	0.523333	0.466667	0.906667	-	Os02g0217450 [Oryza sativa Japonica Group]
LOC_OS02G12654	15	6.59	5.55333	14.1	9.79	-	-
LOC_OS02G12670	10	1.51	1.14333	0.416667	0.473333	PUB34	Os02g0218600 [Oryza sativa Japonica Group]
LOC_OS02G12680	13	0.603333	0.436667	0.29	1.11667	CYP74A3	PREDICTED: allene oxide synthase 3 [Oryza sativa Japonica Group]
LOC_OS02G12790	12	11.1867	10.0067	15.4633	5.26	GATA21	PREDICTED: GATA transcription factor 21-like [Brachypodium distachyon]
LOC_OS02G12840	1	0.473333	0.306667	0.253333	0.22	Os02g0146600	PREDICTED: ATP-dependent RNA helicase DRS1 isoform X1 [Oryza sativa Japonica Group]
LOC_OS02G12939	15	0.956667	1.14	2.01	1.67	-	-
LOC_OS02G13220	3	1.26	0.806667	0.72	0.46	At4g22030	PREDICTED: probable F-box protein At4g22030 [Oryza sativa Japonica Group]
LOC_OS02G13260	10	0.273333	0.37	0.0833333	0.0866667	At4g22030	PREDICTED: probable F-box protein At4g22030 [Oryza sativa Japonica Group]
LOC_OS02G13290	7	1.67333	0.513333	2.93667	2.70667	At1g17710	PREDICTED: inorganic pyrophosphatase 2 [Oryza sativa Japonica Group]
LOC_OS02G13310	24	0.406667	0.67	1.03333	0.863333	ATH1	PREDICTED: homeobox protein ATH1 [Oryza sativa Japonica Group]
LOC_OS02G13350	15	1.91	1.26667	7.45333	6.04667	NUDT8	mutT domain protein-like [Oryza sativa Japonica Group]
LOC_OS02G13360	15	1.39667	1.56667	2.86333	2.35	ybeY	Os02g0227000 [Oryza sativa Japonica Group]
LOC_OS02G13370	15	2.67	1.69	7.13	5.29333	-	Os02g0227100, partial [Oryza sativa Japonica Group]
LOC_OS02G13380	10	61.0233	66.0533	29.8267	31.9267	-	early nodulin [Oryza sativa Japonica Group]
LOC_OS02G13410	3	0.12	0.0366667	0.0266667	0.0133333	EMS1	PREDICTED: leucine-rich repeat receptor-like protein kinase PXL2 [Oryza sativa Japonica Group]
LOC_OS02G13430	10	0.706667	0.586667	0.0533333	0.0233333	HSL1	PREDICTED: receptor-like protein kinase HSL1 isoform X1 [Oryza sativa Japonica Group]
LOC_OS02G13560	7	32.8633	21.7633	46.2	36.59	MSSP2	PREDICTED: monosaccharide-sensing protein 2 [Oryza sativa Japonica Group]
LOC_OS02G13660	15	9.62333	14.84	95.8967	71.0133	PDF1	PREDICTED: protodermal factor 1 [Oryza sativa Japonica Group]
LOC_OS02G13710	9	5.90333	6.77	3.85	3.19333	DREB3	PREDICTED: ethylene-responsive transcription factor ERF039-like [Oryza sativa Japonica Group]
LOC_OS02G13780	9	0.376667	0.3	0.196667	0.0733333	At3g47570	Os02g0231700 [Oryza sativa Japonica Group]
LOC_OS02G13810	24	1.35	2.15	2.99667	2.67	HEI10	PREDICTED: E3 ubiquitin-protein ligase CCNB1IP1 homolog isoform X2 [Oryza sativa Japonica Group]
LOC_OS02G13870	10	86.6133	128.453	54.12	46.1033	NIP1-1	PREDICTED: aquaporin NIP1-1 [Oryza sativa Japonica Group]
LOC_OS02G13900	18	2.73333	8.22333	2.23	3.53333	BZR4	PREDICTED: protein BZR1 homolog 4 isoform X1 [Oryza sativa Japonica Group]
LOC_OS02G13950	18	4.71333	8.27667	4.16667	3.95	-	NHL domain-containing protein [Zea mays]
LOC_OS02G14170	10	54.2033	70.1733	34.8467	31.46	PNC1	PREDICTED: peroxidase P7 [Oryza sativa Japonica Group]
LOC_OS02G14190	15	0.513333	0.563333	1.47333	1.57333	ACL5	PREDICTED: thermospermine synthase ACAULIS5 [Oryza sativa Japonica Group]
LOC_OS02G14430	1	8.79	5.95	2.20333	2.40333	GSVIVT00023967001	PREDICTED: peroxidase 70 [Oryza sativa Japonica Group]
LOC_OS02G14440	3	106.53	31.7333	23.25	14.1633	GSVIVT00023967001	PREDICTED: peroxidase P7 [Oryza sativa Japonica Group]
LOC_OS02G14490	10	3.15	3.34667	1.1	1.90333	KAN4	PREDICTED: uncharacterized protein LOC107275964 [Oryza sativa Japonica Group]
LOC_OS02G14929	24	3.31	4.40667	6.90667	6.52667	CCT3	PREDICTED: T-complex protein 1 subunit gamma [Oryza sativa Japonica Group]
LOC_OS02G15050	7	0.66	0.27	0.803333	0.783333	PAPS2	Os11g0702600, partial [Oryza sativa Japonica Group]
LOC_OS02G15100	4	0.46	0.0333333	0.106667	0.0366667	ATL41	PREDICTED: RING-H2 finger protein ATL39-like [Oryza sativa Japonica Group]
LOC_OS02G15120	12	7.95	5.34333	7.23	1.90667	ATL6	PREDICTED: E3 ubiquitin-protein ligase EL5-like [Oryza sativa Japonica Group]
LOC_OS02G15160	15	1.45333	1.13	3.10667	2.41333	-	F-box protein At5g03970-like [Aegilops tauschii subsp. tauschii] [Aegilops tauschii]
LOC_OS02G15250	15	0.06	0.0933333	0.69	0.446667	-	PREDICTED: embryonic protein DC-8 [Oryza sativa Japonica Group]
LOC_OS02G15280	13	4.65	5.82	7.14667	22.1533	VQ10	VQ motif family protein [Zea mays]
LOC_OS02G15290	13	2.52667	3.95	0.706667	16.1033	VQ10	VQ motif family protein [Zea mays]
LOC_OS02G15340	18	0	0.14	0	0	NAC76	PREDICTED: NAC domain-containing protein 76-like [Oryza sativa Japonica Group]
LOC_OS02G15360	15	1.08333	0.89	2.03	1.39333	-	Os02g0252600, partial [Oryza sativa Japonica Group]
LOC_OS02G15670	10	4.06333	4.1	1.92	1.62	-	Os02g0255900, partial [Oryza sativa Japonica Group]
LOC_OS02G15690	9	20.6167	24.4667	8.17667	5.44667	GSVIVT00026920001	PREDICTED: probable polygalacturonase [Oryza sativa Japonica Group]
LOC_OS02G15750	15	93.1967	61.2033	170.587	133.39	STR4	PREDICTED: rhodanese-like domain-containing protein 4, chloroplastic [Oryza sativa Japonica Group]
LOC_OS02G15800	15	1.28333	0.966667	1.98667	1.48667	-	PREDICTED: uncharacterized protein LOC107278569 [Oryza sativa Japonica Group]
LOC_OS02G15810	25	4.32667	6.38333	8.29333	10.73	HMGB13	PREDICTED: high mobility group B protein 13 [Oryza sativa Japonica Group]
LOC_OS02G15860	7	1.06	0.193333	1.63667	0.68	-	PREDICTED: uncharacterized protein LOC4328929 [Oryza sativa Japonica Group]
LOC_OS02G15930	15	0.6	0.443333	2.59333	1.36667	BAG6	Os02g0259900, partial [Oryza sativa Japonica Group]
LOC_OS02G16030	9	12.8967	12.31	8.19	5.14	-	Os02g0261000 [Oryza sativa Japonica Group]
LOC_OS02G16060	3	1.98333	1.38	1.87	0.923333	RGA2	Os02g0261300 [Oryza sativa Japonica Group]
LOC_OS02G16070	3	1.36	0.803333	0.716667	0.586667	-	Os02g0261400 [Oryza sativa Japonica Group]
LOC_OS02G16270	3	1.42333	0.623333	1	0.446667	RGA2	PREDICTED: disease resistance protein RGA2 [Oryza sativa Japonica Group]
LOC_OS02G16490	15	3.85	3.05	6.66	5.10333	-	Os12g0145566, partial [Oryza sativa Japonica Group]
LOC_OS02G16670	15	2.47333	2.25667	4.64667	4.15667	tilS	tRNA(Ile)-lysidine synthase [Aegilops tauschii]
LOC_OS02G16690	21	0.226667	0.653333	0.743333	0.563333	-	H0124B04.15 [Oryza sativa Indica Group]
LOC_OS02G16850	1	0.726667	0.17	0.0433333	0.0633333	EXPA22	PREDICTED: expansin-A22 [Oryza sativa Japonica Group]
LOC_OS02G16940	10	4.04333	3.53	0.38	0.203333	SBT3.5	PREDICTED: subtilisin-like protease SBT3.5 [Oryza sativa Japonica Group]
LOC_OS02G17060	18	0.0933333	0.293333	0.06	0.0866667	SBT3.3	Os02g0270933 [Oryza sativa Japonica Group]
LOC_OS02G17090	0	0.466667	0.336667	0.103333	0.0633333	SBT3.3	PREDICTED: subtilisin-like protease SBT3.9 [Oryza sativa Japonica Group]
LOC_OS02G17190	15	6.44333	6.96667	13.3933	11.7733	MYB3R-1	PREDICTED: myb-like protein Q [Oryza sativa Japonica Group]
LOC_OS02G17320	10	19.8667	24.0867	9.29667	10.58	UKL3	PREDICTED: uridine kinase-like protein 3 [Oryza sativa Japonica Group]
LOC_OS02G17370	15	0.51	0.41	0.976667	0.956667	-	Os06g0332500 [Oryza sativa Japonica Group]
LOC_OS02G17390	18	70.7733	118.44	57.86	57.9633	MFP	PREDICTED: peroxisomal fatty acid beta-oxidation multifunctional protein [Oryza sativa Japonica Group]
LOC_OS02G17400	1	1.19667	0.893333	0.473333	0.536667	GSO1	PREDICTED: probable LRR receptor-like serine/threonine-protein kinase At4g36180 [Oryza sativa Japonica Group]
LOC_OS02G17470	18	14.9567	21.9933	9.67667	13.4933	TAF15	PREDICTED: basic salivary proline-rich protein 3 [Oryza sativa Japonica Group]
LOC_OS02G17534	13	24.1667	26.5333	13.71	52.9433	FT1	PREDICTED: galactoside 2-alpha-L-fucosyltransferase isoform X1 [Oryza sativa Japonica Group]
LOC_OS02G17590	10	0.516667	0.146667	0	0	-	hypothetical protein [Oryza sativa Japonica Group]
LOC_OS02G17600	21	0	0.236667	0.03	0.0166667	FT1	Os02g0276001 [Oryza sativa Japonica Group]
LOC_OS02G17650	15	11.0833	7.98333	17.45	13.73	VTE1	PREDICTED: probable tocopherol cyclase, chloroplastic [Oryza sativa Japonica Group]
LOC_OS02G17710	3	0.516667	0.23	0.223333	0.1	At1g35710	Os02g0277700, partial [Oryza sativa Japonica Group]
LOC_OS02G17920	15	23.9267	19.0267	40.2333	32.9133	At1g67280	PREDICTED: probable lactoylglutathione lyase, chloroplastic [Oryza sativa Japonica Group]
LOC_OS02G18070	10	1.49667	2.07333	0.433333	0.803333	RGA2	Os02g0281900 [Oryza sativa Japonica Group]
LOC_OS02G18080	10	2.53667	2.63	0.663333	1.33	RGA2	PREDICTED: disease resistance protein RGA2 isoform X2 [Oryza sativa Japonica Group]
LOC_OS02G18230	15	0.0766667	0.0733333	0.18	0.136667	-	OSJNBa0032B23.1 [Oryza sativa Japonica Group]
LOC_OS02G18410	15	15.6667	7.93667	42.5333	24.0267	PCAP1	PREDICTED: salt stress root protein RS1-like [Oryza sativa Japonica Group]
LOC_OS02G18540	0	0.68	0.433333	0.203333	0.15	CNR10	PREDICTED: cell number regulator 10 isoform X1 [Oryza sativa Japonica Group]
LOC_OS02G18612	15	0.813333	0.91	2.38	1.49333	-	Os02g0287700 [Oryza sativa Japonica Group]
LOC_OS02G19060	24	0.263333	0.403333	0.62	0.573333	-	Os08g0153800 [Oryza sativa Japonica Group]
LOC_OS02G19130	10	0.526667	0.603333	0.296667	0.416667	FDM1	Os02g0293300, partial [Oryza sativa Japonica Group]
LOC_OS02G19410	24	0.0366667	0.0866667	0.733333	0.27	-	Os02g0296300 [Oryza sativa Japonica Group]
LOC_OS02G19450	13	0.0533333	0.07	0.0733333	0.176667	clpC	PREDICTED: LOW QUALITY PROTEIN: chaperone protein ClpB1-like [Oryza sativa Japonica Group]
LOC_OS02G19640	10	8.80333	10.2633	4.84333	5.68	IQD14	PREDICTED: protein IQ-DOMAIN 1 isoform X2 [Oryza sativa Japonica Group]
LOC_OS02G19850	15	0.1	0.0966667	0.293333	0.31	ZMYM1	PREDICTED: zinc finger MYM-type protein 1 isoform X2 [Oryza sativa Japonica Group]
LOC_OS02G19970	15	4.65333	4.40333	10.5767	8.32667	naat-A	PREDICTED: probable aminotransferase TAT2 [Oryza sativa Japonica Group]
LOC_OS02G20000	16	0.176667	0.17	0.303333	0.42	-	Os02g0303100 [Oryza sativa Japonica Group]
LOC_OS02G20040	15	1.84	1.28	4.14	3.13333	-	PREDICTED: glycine-rich cell wall structural protein 1 [Oryza sativa Japonica Group]
LOC_OS02G20160	15	1.42	1.10333	3.03	2.16	At1g63150	Os02g0304800 [Oryza sativa Japonica Group]
LOC_OS02G20190	21	0.0533333	0.22	0.32	0.366667	-	PREDICTED: disease resistance protein RGA2 [Oryza sativa Japonica Group]
LOC_OS02G20360	15	8.37667	9.68667	18.92	16.3433	naat-A	PREDICTED: nicotianamine aminotransferase A [Oryza sativa Japonica Group]
LOC_OS02G20380	15	10.1433	9.59	20.85	18.75	-	Os02g0306550 [Oryza sativa Japonica Group]
LOC_OS02G20540	3	26.6433	15.75	13.99	9.58333	FLA6	PREDICTED: fasciclin-like arabinogalactan protein 6 [Oryza sativa Japonica Group]
LOC_OS02G20560	0	149.223	88.7633	64.9233	32.8833	FLA11	PREDICTED: fasciclin-like arabinogalactan protein 13 [Oryza sativa Japonica Group]
LOC_OS02G20970	18	14.9533	39.1467	5.15333	11.8967	NTMC2T6.1	PREDICTED: C2 domain-containing protein At1g53590 isoform X1 [Oryza sativa Japonica Group]
LOC_OS02G21009	12	0.2	0.226667	0.21	0.0633333	CAX1c	PREDICTED: vacuolar cation/proton exchanger 1c isoform X1 [Oryza sativa Japonica Group]
LOC_OS02G21310	15	0.06	0.0533333	0.19	0.156667	-	Os02g0318200 [Oryza sativa Japonica Group]
LOC_OS02G21340	1	10.4067	6.82667	5.18667	4.95333	ABCG40	RecName: Full=ABC transporter G family member 40; Short=OsABCG40; AltName: Full=Pleiotropic drug resistance protein 4; Short=OsPDR4
LOC_OS02G21470	13	1.03333	0.806667	0.963333	1.92	-	Os12g0284250 [Oryza sativa Japonica Group]
LOC_OS02G21520	15	3.05333	3.19	6.58667	6.31	FAP3	PREDICTED: fatty-acid-binding protein 3, chloroplastic [Oryza sativa Japonica Group]
LOC_OS02G21570	7	0.0933333	0	0.303333	0.146667	-	unnamed protein product [Oryza sativa Japonica Group]
LOC_OS02G21580	24	0.456667	0.586667	1.19	1.00667	At1g09900	PREDICTED: pentatricopeptide repeat-containing protein At1g09900 [Oryza sativa Japonica Group]
LOC_OS02G21700	10	8.28667	6.23333	2.26667	3.24667	ANP2	protein kinase-like [Oryza sativa Japonica Group]
LOC_OS02G21750	4	0.246667	0.1	0.113333	0.11	ABCB11	PREDICTED: ABC transporter B family member 9 isoform X1 [Oryza sativa Japonica Group]
LOC_OS02G21810	4	1.78667	0.913333	0.896667	0.84	CYP51	PREDICTED: obtusifoliol 14-alpha demethylase [Oryza sativa Japonica Group]
LOC_OS02G21890	10	15.4433	15.3133	4.46	5.07667	FOS1	PREDICTED: inactive protein FON2 SPARE1 [Oryza sativa Japonica Group]
LOC_OS02G21925	13	0	0	0	0.653333	-	Os02g0324700, partial [Oryza sativa Japonica Group]
LOC_OS02G22020	25	1.19	1.86333	2.53	4.37667	ARR1	PREDICTED: two-component response regulator ORR22 [Oryza sativa Japonica Group]
LOC_OS02G22100	7	31.7633	14.6567	45.4467	33.8033	RBL9	PREDICTED: RHOMBOID-like protein 9, chloroplastic isoform X3 [Oryza sativa Japonica Group]
LOC_OS02G22440	10	0.18	0.783333	0	0	-	hypothetical protein BRADI_2g34071 [Brachypodium distachyon]
LOC_OS02G22590	24	0.19	0.446667	1.34	1.04	-	Os02g0330700 [Oryza sativa Japonica Group]
LOC_OS02G22820	22	2.48333	4.22667	4.37667	5.43	-	-
LOC_OS02G23930	15	1.28667	1.05667	2.75667	2.30667	-	-
LOC_OS02G23960	12	0.0933333	0.28	0.356667	0	-	hypothetical protein [Oryza sativa Japonica Group]
LOC_OS02G24430	13	0.18	0.246667	0.203333	0.483333	SFH3	PREDICTED: phosphatidylinositol/phosphatidylcholine transfer protein SFH3 isoform X3 [Oryza sativa Japonica Group]
LOC_OS02G24598	15	3.25333	3.28	6.50667	7.54333	cemA	rice chloroplast ORF230 [Oryza sativa Japonica Group]
LOC_OS02G24604	15	0.593333	0.71	1.95333	2.12333	ycf4	rice chloroplast ORF185 [Oryza sativa Japonica Group]
LOC_OS02G24740	0	1.84667	1.03333	0.736667	0.483333	-	PREDICTED: auxin-induced protein 15A [Oryza sativa Japonica Group]
LOC_OS02G25080	18	6.70333	11.08	3.82333	5.93	At4g22758	Os02g0448600, partial [Oryza sativa Japonica Group]
LOC_OS02G25470	10	0.226667	0.14	0	0	FRS5	protein FAR1-RELATED SEQUENCE 5-like [Aegilops tauschii subsp. tauschii] [Aegilops tauschii]
LOC_OS02G25620	24	0.0533333	0.136667	0.29	0.233333	-	PREDICTED: uncharacterized protein LOC9270691 [Oryza sativa Japonica Group]
LOC_OS02G25640	10	0.0933333	0.186667	0.01	0.0233333	GLUA1	PREDICTED: glutelin type-A 1-like [Oryza sativa Japonica Group]
LOC_OS02G25700	24	0	0.0366667	0.14	0.13	AT4	PREDICTED: probable long-chain-alcohol O-fatty-acyltransferase 4 [Oryza sativa Japonica Group]
LOC_OS02G25870	15	0.98	0.916667	1.68	1.84	GSPT1	Os02g0456200 [Oryza sativa Japonica Group]
LOC_OS02G26014	0	0.546667	0.316667	0.236667	0.156667	-	PREDICTED: (E)-beta-farnesene synthase [Oryza sativa Japonica Group]
LOC_OS02G26140	22	0.236667	0.543333	0.406667	0.966667	TAN1	PREDICTED: microtubule-binding protein TANGLED1 [Oryza sativa Japonica Group]
LOC_OS02G26160	22	0.196667	0.426667	0.44	0.743333	LECRKS7	Os02g0459600, partial [Oryza sativa Japonica Group]
LOC_OS02G26290	10	0.0733333	0.126667	0	0	FLA3	PREDICTED: fasciclin-like arabinogalactan protein 3 [Oryza sativa Japonica Group]
LOC_OS02G26330	1	4.49	3.53	2.02	2.09667	-	Os02g0461700 [Oryza sativa Japonica Group]
LOC_OS02G26600	21	0.06	0.166667	0.11	0.106667	-	heat shock protein-related-like [Oryza sativa Japonica Group]
LOC_OS02G26670	18	2.81333	4.25667	2.17	2.01	At1g23390	PREDICTED: F-box/kelch-repeat protein At1g23390 [Oryza sativa Japonica Group]
LOC_OS02G26770	10	0.503333	1.13667	0.176667	0.166667	-	PREDICTED: cytochrome P450 CYP73A100 [Oryza sativa Japonica Group]
LOC_OS02G26794	10	1.03667	2.23	0.2	0.236667	-	GRF+domain+protein [Oryza glumipatula]
LOC_OS02G26810	10	1.83	3.57333	0.786667	0.683333	-	PREDICTED: cytochrome P450 CYP73A100 [Oryza sativa Japonica Group]
LOC_OS02G27000	25	0.52	0.643333	0.853333	1.16333	Morc4	PREDICTED: protein MICRORCHIDIA 7 isoform X3 [Oryza sativa Japonica Group]
LOC_OS02G27070	15	5.09	3.95667	8.29	6.37667	At1g09900	PREDICTED: pentatricopeptide repeat-containing protein At1g09900 [Oryza sativa Japonica Group]
LOC_OS02G27310	10	1.44667	2.15333	0.55	0.81	CRK41	Os02g0472700 [Oryza sativa Japonica Group]
LOC_OS02G27592	15	2.65333	2.31667	7.48	5.38667	-	-
LOC_OS02G28110	22	2.36667	4.52	3.33	6.31333	-	ornithine decarboxylase [Oryza sativa Japonica Group]
LOC_OS02G28300	24	0.0133333	0.0833333	0.276667	0.16	PMAT2	PREDICTED: phenolic glucoside malonyltransferase 1 [Oryza sativa Japonica Group]
LOC_OS02G28310	24	0.15	0.363333	0.81	0.613333	-	leucine zipper-containing protein-like [Oryza sativa Japonica Group]
LOC_OS02G28334	21	4.02	8.51667	9.45667	8.26667	-	-
LOC_OS02G28820	7	2.95333	1.84	3.99333	2.84	speE	PREDICTED: probable polyamine aminopropyl transferase [Setaria italica]
LOC_OS02G28870	24	0.12	0.166667	0.276667	0.273333	PUB73	PREDICTED: U-box domain-containing protein 73 [Oryza sativa Japonica Group]
LOC_OS02G28980	15	2.24333	3.02	24.6233	23.36	FKBP62	PREDICTED: 70 kDa peptidyl-prolyl isomerase [Oryza sativa Japonica Group]
LOC_OS02G29510	0	9.97	5.50333	4.05667	3.17	At4g13800	PREDICTED: probable magnesium transporter NIPA2 isoform X2 [Oryza sativa Japonica Group]
LOC_OS02G29960	15	10.4767	7.17333	17.6267	13.4067	CYP75B1	PREDICTED: cytochrome P450 71A1 [Oryza sativa Japonica Group]
LOC_OS02G29980	18	0.196667	0.506667	0.153333	0.163333	PDCB3	PREDICTED: PLASMODESMATA CALLOSE-BINDING PROTEIN 3 [Oryza sativa Japonica Group]
LOC_OS02G30080	15	0.603333	0.533333	1.17	0.81	CYP81E7	PREDICTED: isoflavone 3'-hydroxylase [Oryza sativa Japonica Group]
LOC_OS02G30090	12	0.0366667	0.103333	0.05	0	CYP81E7	PREDICTED: isoflavone 3'-hydroxylase [Oryza sativa Japonica Group]
LOC_OS02G30150	15	0.223333	0.243333	0.623333	0.476667	RGA2	PREDICTED: disease resistance protein RGA2-like isoform X1 [Oryza sativa Japonica Group]
LOC_OS02G30240	12	2.28	2.19667	2.50667	0.74	-	OSJNBa0072D21.11-like protein [Zea mays]
LOC_OS02G30280	15	0.276667	0.243333	0.693333	0.546667	At5g41620	Os02g0506100 [Oryza sativa Japonica Group]
LOC_OS02G30420	16	1.07	1.02	1.68667	2.08333	-	PREDICTED: proline-rich protein 12 [Oryza sativa Japonica Group]
LOC_OS02G30610	10	0.286667	0.63	0.0666667	0.0666667	-	Protein DDI1 2, partial [Anthurium amnicola]
LOC_OS02G30630	15	43.9867	49.1633	100.277	85.4067	ALS1	PREDICTED: acetolactate synthase 1, chloroplastic [Oryza sativa Japonica Group]
LOC_OS02G30770	22	0.01	0.0533333	0.05	0.103333	-	hydroxyproline-rich glycoprotein-like [Oryza sativa Japonica Group]
LOC_OS02G30780	21	1.9	6.33333	6.22667	7.32667	TDL1	PREDICTED: protein TAPETUM DETERMINANT 1 [Oryza sativa Japonica Group]
LOC_OS02G30790	15	0.09	0.11	0.28	0.196667	NOP5-1	Os02g0511800, partial [Oryza sativa Japonica Group]
LOC_OS02G30800	15	0.32	0.323333	0.786667	0.836667	POL2A	PREDICTED: DNA polymerase epsilon catalytic subunit A isoform X1 [Oryza sativa Japonica Group]
LOC_OS02G30810	3	0.936667	0.55	0.606667	0.333333	SAUR72	PREDICTED: auxin-responsive protein SAUR19-like [Oryza brachyantha]
LOC_OS02G30910	12	1.90333	2.17333	3.29	1.2	SWEET15	PREDICTED: bidirectional sugar transporter SWEET15 [Oryza sativa Japonica Group]
LOC_OS02G31030	18	3.05333	6.00667	2.66	2.57	GDPD1	PREDICTED: glycerophosphodiester phosphodiesterase GDPD1, chloroplastic isoform X1 [Oryza sativa Japonica Group]
LOC_OS02G31874	10	32.7767	37.6567	14.0033	16.4833	At3g26670	PREDICTED: probable magnesium transporter NIPA8 isoform X1 [Oryza sativa Japonica Group]
LOC_OS02G31922	16	1.16333	1.03333	1.55333	2.19667	-	-
LOC_OS02G32009	7	0.956667	0.56	1.65	1.27667	-	Os02g0519800, partial [Oryza sativa Japonica Group]
LOC_OS02G32060	10	2.29333	2.72667	1.08333	1.08	NUDT12	PREDICTED: nudix hydrolase 12, mitochondrial [Oryza sativa Japonica Group]
LOC_OS02G32280	15	3.03333	2.93333	7.28667	5.91667	-	Os02g0522700, partial [Oryza sativa Japonica Group]
LOC_OS02G32440	24	0.236667	0.306667	0.6	0.616667	-	PREDICTED: L-type lectin-domain containing receptor kinase IX.1 [Oryza sativa Japonica Group]
LOC_OS02G32465	22	0.423333	0.743333	0.52	1.53333	-	Os02g0525501 [Oryza sativa Japonica Group]
LOC_OS02G32504	10	30.0167	31.47	10.94	15.9233	Hgsnat	PREDICTED: heparan-alpha-glucosaminide N-acetyltransferase isoform X1 [Oryza sativa Japonica Group]
LOC_OS02G32520	10	150.34	286.737	22.4567	72.5633	CLPD1	PREDICTED: chaperone protein ClpD1, chloroplastic [Oryza sativa Japonica Group]
LOC_OS02G32600	10	0.246667	0.263333	0.04	0.07	-	Os02g0527500 [Oryza sativa Japonica Group]
LOC_OS02G32610	10	41.25	39.3767	19.8933	16.8467	CTR1	PREDICTED: serine/threonine-protein kinase CTR1 isoform X2 [Oryza sativa Japonica Group]
LOC_OS02G32615	9	2.16333	2.16667	1.34667	1.00333	-	Os02g0527650 [Oryza sativa Japonica Group]
LOC_OS02G32620	7	2.48667	1.30667	2.91	2.12	At5g03700	PREDICTED: PAN domain-containing protein At5g03700 [Oryza sativa Japonica Group]
LOC_OS02G32860	15	0.53	0.473333	1.71333	1.58333	PARP3	PREDICTED: poly [ADP-ribose] polymerase 3 isoform X3 [Oryza sativa Japonica Group]
LOC_OS02G32930	15	8.9	7.28333	14.8467	13.5	BASS4	PREDICTED: probable sodium/metabolite cotransporter BASS4, chloroplastic [Oryza sativa Japonica Group]
LOC_OS02G33020	15	7.69	5.59333	11.01	11.9467	At3g10130	PREDICTED: heme-binding-like protein At3g10130, chloroplastic [Oryza sativa Japonica Group]
LOC_OS02G33030	15	7.49333	5.13333	16.16	16.1633	ACA1	PREDICTED: alpha carbonic anhydrase 1, chloroplastic [Oryza sativa Japonica Group]
LOC_OS02G33070	15	76.69	74.79	163.723	118.887	At2g27730	ATPase inhibitor isoform 2 [Zea mays]
LOC_OS02G33110	10	73.71	89.16	27.8667	47.8367	CIN1	PREDICTED: beta-fructofuranosidase, insoluble isoenzyme 1 [Oryza sativa Japonica Group]
LOC_OS02G33240	13	2.09333	1.67667	1.30333	8.32	At3g44326	PREDICTED: probable F-box protein At1g60180 [Oryza sativa Japonica Group]
LOC_OS02G33380	9	18.7467	22.3767	10.8433	5.38667	-	pectinesterase inhibitor domain containing protein precursor [Zea mays]
LOC_OS02G33420	10	1.19	1.63	0.79	0.743333	clpC	PREDICTED: chaperone protein ClpB1-like [Oryza sativa Japonica Group]
LOC_OS02G33550	1	187.68	138.527	98.1533	86.1033	YLS9	PREDICTED: NDR1/HIN1-Like protein 3-like [Oryza brachyantha]
LOC_OS02G33640	7	0.236667	0.0633333	0.716667	0.48	-	Os06g0109801 [Oryza sativa Japonica Group]
LOC_OS02G33720	12	0.6	0.296667	0.62	0.0966667	ATL72	PREDICTED: RING-H2 finger protein ATL72-like [Oryza sativa Japonica Group]
LOC_OS02G33890	10	0.176667	0.263333	0.0766667	0.116667	-	Os02g0543500 [Oryza sativa Japonica Group]
LOC_OS02G34490	18	1.44333	2.48	1.11667	1.05667	RPP13L4	myosin heavy chain homolog-like protein [Oryza sativa Japonica Group]
LOC_OS02G34580	0	3.81667	2.67	1.43667	0.86	AMT3-3	PREDICTED: ammonium transporter 3 member 3 [Oryza sativa Japonica Group]
LOC_OS02G34600	18	30.4	50.8267	17.2	26.34	SAPK6	PREDICTED: serine/threonine-protein kinase SAPK6 [Oryza sativa Japonica Group]
LOC_OS02G34700	24	0.586667	0.933333	1.54333	1.31333	PCMP-H82	PREDICTED: pentatricopeptide repeat-containing protein At3g62890 [Oryza sativa Japonica Group]
LOC_OS02G34860	10	61.7733	65.68	27.4933	28.49	UVR8	PREDICTED: ultraviolet-B receptor UVR8 [Oryza sativa Japonica Group]
LOC_OS02G34960	24	0.37	0.823333	1.51	1.11667	PCMP-E76	PREDICTED: pentatricopeptide repeat-containing protein At2g13600 [Oryza sativa Japonica Group]
LOC_OS02G34970	15	0.88	0.516667	2.23333	2.98333	NAC029	PREDICTED: NAC transcription factor 29 [Oryza sativa Japonica Group]
LOC_OS02G34990	7	1.63333	0.95	2.36	1.49667	ACR3	PREDICTED: ACT domain-containing protein ACR3 [Oryza sativa Japonica Group]
LOC_OS02G35020	10	1.05667	1.17	0.623333	0.516667	GUX1	lycogenin glucosyltransferase (glycogenin)-like protein [Oryza sativa Japonica Group]
LOC_OS02G35180	7	16.7933	6.24667	40.2933	19.7067	ARR3	PREDICTED: two-component response regulator ORR2 [Oryza sativa Japonica Group]
LOC_OS02G35190	15	6.55	5.27667	12.34	10.7533	CLC-C	PREDICTED: chloride channel protein CLC-c [Oryza sativa Japonica Group]
LOC_OS02G35310	15	1.44667	1.71333	3.65667	2.84667	OPR1	Os02g0559400 [Oryza sativa Japonica Group]
LOC_OS02G35315	7	1.16333	0.633333	1.7	1.16333	cmc2	PREDICTED: COX assembly mitochondrial protein 2 homolog [Oryza sativa Japonica Group]
LOC_OS02G35320	15	0.59	0.403333	1.41667	1.02	hpxO	PREDICTED: FAD-dependent urate hydroxylase-like [Oryza sativa Japonica Group]
LOC_OS02G35730	1	5.83667	4.32333	2.87	2.78333	-	Os02g0565300 [Oryza sativa Japonica Group]
LOC_OS02G35760	4	0.456667	0.19	0.286667	0.276667	At2g41970	PREDICTED: probable protein kinase At2g41970 [Oryza sativa Japonica Group]
LOC_OS02G35910	13	10.9833	8.90667	5.39333	23.9133	Os02g0567200	PREDICTED: probable protein phosphatase 2C 15 [Oryza sativa Japonica Group]
LOC_OS02G35970	7	2.8	1.38333	3.15667	2.56	CPT1	PREDICTED: coleoptile phototropism protein 1 [Oryza sativa Japonica Group]
LOC_OS02G36150	1	5.55333	3.18	2	1.75333	CYP71Z6	PREDICTED: ent-isokaurene C2-hydroxylase [Oryza sativa Japonica Group]
LOC_OS02G36190	10	4.86	4.55	2.18	2.12	CYP71Z7	PREDICTED: ent-cassadiene C2-hydroxylase [Oryza sativa Japonica Group]
LOC_OS02G36210	15	1.71	1.82	3.58333	2.51333	CPS2	PREDICTED: ent-copalyl diphosphate synthase 2 [Oryza sativa Japonica Group]
LOC_OS02G36220	15	0.303333	0.29	0.796667	0.79	KSL5	PREDICTED: ent-pimara-8(14),15-diene synthase isoform X1 [Oryza sativa Japonica Group]
LOC_OS02G36280	3	1.91	1.31667	1.37667	0.803333	CYP76M6	PREDICTED: oryzalexin E synthase [Oryza sativa Japonica Group]
LOC_OS02G36340	13	60.8833	71.4767	24.9633	191.14	RIBA2	PREDICTED: probable bifunctional riboflavin biosynthesis protein RIBA 2, chloroplastic [Oryza sativa Japonica Group]
LOC_OS02G36350	10	0.426667	0.546667	0.11	0.236667	-	PREDICTED: cingulin-like protein 1 [Oryza sativa Japonica Group]
LOC_OS02G36380	7	20.4833	11.43	27.6467	20.13	CRY1	PREDICTED: cryptochrome-1 isoform X1 [Oryza sativa Japonica Group]
LOC_OS02G36450	7	4.38	1.69333	6.04	5.92	STP5	PREDICTED: sugar transport protein 5 [Oryza sativa Japonica Group]
LOC_OS02G36490	1	30.8833	20.42	13.89	16.3433	STP5	Os02g0574500, partial [Oryza sativa Japonica Group]
LOC_OS02G36550	10	38.0867	27.03	9.93	9.53	Os02g0575200	PREDICTED: phosphopantothenate--cysteine ligase 1 [Oryza sativa Japonica Group]
LOC_OS02G36590	0	21.4733	12.5533	8.27333	4.63333	WRKY19	PREDICTED: loricrin [Oryza sativa Japonica Group]
LOC_OS02G36595	10	3.86667	2.47	0.106667	0.213333	WRKY19	PREDICTED: loricrin [Oryza sativa Japonica Group]
LOC_OS02G36619	25	1.48	1.95667	3.07333	3.92667	EXO70A1	PREDICTED: exocyst complex component EXO70A1 isoform X1 [Oryza sativa Japonica Group]
LOC_OS02G36700	9	0.0633333	0.07	0.01	0	SUT5	PREDICTED: sucrose transport protein SUT5 [Oryza sativa Japonica Group]
LOC_OS02G36830	15	0.0233333	0.03	0.15	0.0933333	UGT85A24	PREDICTED: 7-deoxyloganetin glucosyltransferase [Oryza sativa Japonica Group]
[truncated: 5,681 more rows]

## Sheet: Table S3
	KEGG enrichment analysis of all memory transcripts
[truncated: 127 more rows]

## Sheet: Table S4
KEGG enrichment analysis of memory transcripts clusters
[truncated: 157 more rows]

[truncated: 6 more sheets: Table S4-, Table S5, Table S6, Table S7, Table S8, Table S9]
